# Supplementary material for: Thyroid hormone induces ossification and terminal maturation in a preserved OA cartilage biomimetic model
Source: Arthritis Res Ther. 2024 Apr 25;26:91. doi: 10.1186/s13075-024-03326-5 (PMC11044551; doi:10.1186/s13075-024-03326-5)
Supplement: Supplementary file 1 — Supplementary Material 1. [file 13075_2024_3326_MOESM1_ESM.xlsx]

## Sheet: 1. Primers
Supplemental Table 1. Primer sequences used in RT-qPCR analysis
Gene	Fw primer	Rev primer
ACAN	5'-AGAGACTCACACAGTCGAAACAGC-3'	5'-CTATGTTACAGTGCTCGCCAGTG-3'
ALPL	5'-CAAAGGCTTCTTCTTGCTGGTG-3'	5'-CCTGCTTGGCTTTTCCTTCA-3'
ANGPTL7	5'-GCGTGTAGAGATGGAGGACTG-3'	5'-TTCCCCAGGAAGAGGCGATA-3'
ANKH	5'-GTCTGCATGGCTCTGTCACT-3'	5'-AGGCAAAGTCCACTCCGATG-3'
CCDC80	5'-TCTCTATGAGCCACCATTGGAT-3'	5'-GGGGTTCTGATCCACACACT-3'
CDON	5'-ACACCACTCTCTCAGGAGCA-3'	5'-AAGGTGGGAATAGCCACTGC-3'
COL1A1	5' - GTGCTAAAGGTGCCAATGGT-3'	5' -ACCAGGTTCACCGCTGTTAC -3'
COL2A1	5'-CTACCCCAATCCAGCAAACGT-3'	5'-AGGTGATGTTCTGGGAGCCTT-3'
COL3A1	5'-CCCACTATTATTTTGGCACAACAG-3'	5'-AACGGATCCTGAGTCACAGACA-3'
COL10A1	5'-GGCAACAGCATTATGACCCA-3'	5'-TGAGATCGATGATGGCACTCC-3'
COL27A1	5'-GGTCTCCTGCAACTTCACTCAT-3'	5'-GCTTAGCAGGTGCAGGAAATTC-3'
COLGALT2	5'-CGAGGGAAAAATGGTCAGACTAC-3'	5'-TGATTCCGCACCAGAAATTAGAA-3'
COMP	5'-ACAATGACGGAGTCCCTGAC-3'	5'-TCTGCATCAAAGTCGTCCTG-3'
DIO2	5'-TTCCAGTGTGGTGCATGTCTC-3'	5'-AGTCAAGAAGGTGGCATGTGG-3'
EPAS1	5'-ACAGGTGGAGCTAACAGGAC-3'	5'-CCGTGCACTTCATCCTCATG-3'
GAPDH	5'-TGCCATGTAGACCCCTTGAAG-3'	5'-ATGGTACATGACAAGGTGCGG-3'
HSD11B2	5'-CTGCTTCAAGACAGAGTCAGTG-3'	5'-TGCAAGTGCTCGATGTAGTCC-3'
MLXIPL	5'-CCAGACAGCAACAAGACCGA-3'	5'-GAGCCCATGAAGGGTGTCAA-3'
PAPPA	5'-AGGTGGCATTGTCTTGAACC-3'	5'-AAGCCACAGGTGTCATTTCC-3'
PLA2G2A	5'-ATGAAGACCCTCCTACTGTTGG-3'	5'-GCTTCCTTTCCTGTCGTCAACT-3'
RORC	5'-CATGTCCCGAGATGCTGTCA-3'	5'-GGTTCCTGTTGCTGCTGTTG-3'
RPS11	5'-TACCAAAAGCAGCCGACCAT-3'	5'-CTTGAAGCCCAGACCGATGT-3'
RUNX2	5'-CTGTGGTTACTGTCATGGCG-3'	5'-AGGTAGCTACTTGGGGAGGA-3'
SDHA	5'-TGGGAACAAGAGGGCATCTG-3'	5'-GCCTACCACCACTGCATCAA-3'
SPARC	5'-AGCACCCCATTGACGGGTA-3'	5'-GGTCACAGGTCTCGAAAAAGC-3'
TNC	5’-TGTCATCTCCTACACAGGCG-3’	5'-TCGAGGTCGGTCAGAGCATA-3'

## Sheet: 2. Significant genes n=247
Supplemental Table 2. Genes significantly DE after T3 treatment of osteochondral explants
Ensembl_ID	Gene_Name	Basemean	log2FC T3	FC T3	P-value	FDR
ENSG00000009950	MLXIPL	12.2431	7.2329	150.425	4.30877e-18	3.61219e-15
ENSG00000170458	CD14	131.639	4.64151	24.9594	5.19021e-25	8.70226e-22
ENSG00000127241	MASP1	49.3942	4.02717	16.3042	7.20778e-13	3.45287e-10
ENSG00000166509	CLEC3A	837.841	3.86423	14.5629	8.69642e-33	2.9162e-29
ENSG00000171388	APLN	14.9463	3.85724	14.4926	1.7606e-09	4.78693e-07
ENSG00000136383	ALPK3	61.3682	3.75341	13.4862	2.78018e-21	3.10762e-18
ENSG00000173918	C1QTNF1	91.4416	3.29785	9.83448	3.05538e-15	1.70762e-12
ENSG00000091986	CCDC80	2436.9	3.27123	9.65471	1.30054e-47	1.30835e-43
ENSG00000119900	OGFRL1	260.25	3.26587	9.61889	1.58069e-15	9.35397e-13
ENSG00000168453	HR	140.635	3.17374	9.02382	4.2644e-31	1.0725e-27
ENSG00000139438	FAM222A	12.4188	3.13919	8.81027	2.84691e-06	0.000299636
ENSG00000183114	FAM43B	47.4589	3.11127	8.64143	2.85165e-17	1.98879e-14
ENSG00000163531	NFASC	8.42343	3.04389	8.2471	2.03413e-06	0.000229944
ENSG00000105516	DBP	40.6479	2.95996	7.781	1.52328e-08	3.12738e-06
ENSG00000149177	PTPRJ	52.7917	2.91698	7.55265	1.61501e-17	1.24977e-14
ENSG00000121281	ADCY7	13.2686	2.79274	6.92943	7.12002e-12	3.11423e-09
ENSG00000162493	PDPN	411.52	2.77063	6.82406	3.72254e-20	3.74488e-17
ENSG00000188338	SLC38A3	40.3635	2.73359	6.65108	2.15902e-11	8.68791e-09
ENSG00000139219	COL2A1	97438	2.67496	6.3862	8.23368e-08	1.29423e-05
ENSG00000173868	PHOSPHO1	124.593	2.67304	6.3777	2.96539e-17	1.98879e-14
ENSG00000184471	C1QTNF8	321.144	2.60534	6.08536	2.57607e-11	9.9674e-09
ENSG00000163873	GRIK3	28.0315	2.56367	5.91209	3.72051e-07	5.12716e-05
ENSG00000143248	RGS5	47.4931	2.55966	5.89567	6.28142e-07	7.89889e-05
ENSG00000151468	CCDC3	84.2035	2.54674	5.84312	4.85367e-07	6.25999e-05
ENSG00000130600	H19	252.137	2.53246	5.78559	1.75047e-08	3.52195e-06
ENSG00000054938	CHRDL2	28.1462	2.52526	5.75679	0.000121349	0.00767782
ENSG00000144152	FBLN7	73.5678	2.40851	5.30926	6.45322e-09	1.47544e-06
ENSG00000185112	FAM43A	19.5639	2.37484	5.18678	2.75909e-08	4.95651e-06
ENSG00000087303	NID2	12.8398	2.28035	4.85795	2.38335e-08	4.61087e-06
ENSG00000159674	SPON2	124.921	2.26969	4.8222	4.72273e-07	6.19702e-05
ENSG00000136869	TLR4	21.7284	2.26538	4.8078	1.41819e-05	0.00117435
ENSG00000087266	SH3BP2	197.196	2.26058	4.79186	2.34411e-22	2.94771e-19
ENSG00000214140	PRCD	9.63775	2.22989	4.69097	0.000247324	0.0138226
ENSG00000131480	AOC2	215.465	2.18561	4.5492	7.48151e-14	3.7632e-11
ENSG00000049540	ELN	21.1418	2.18246	4.53927	0.000433817	0.0222663
ENSG00000141524	TMC6	14.712	2.08889	4.2542	0.00099025	0.0423911
ENSG00000136859	ANGPTL2	218.19	2.07843	4.22347	1.79753e-24	2.5833e-21
ENSG00000100100	PIK3IP1	23.8588	2.02999	4.08401	2.1169e-06	0.000236622
ENSG00000245532	NEAT1	859.663	2.01556	4.04336	1.87373e-09	4.96046e-07
ENSG00000121005	CRISPLD1	179.775	1.98948	3.97094	1.84034e-07	2.68316e-05
ENSG00000095303	PTGS1	24.6607	1.98819	3.9674	1.06024e-09	3.33312e-07
ENSG00000171385	KCND3	33.004	1.98337	3.95417	6.77347e-10	2.27137e-07
ENSG00000078804	TP53INP2	26.4832	1.97676	3.93607	1.29345e-09	3.82709e-07
ENSG00000105711	SCN1B	27.3315	1.91909	3.78185	6.11081e-06	0.000585954
ENSG00000113140	SPARC	16635.7	1.91605	3.7739	1.17363e-18	1.07334e-15
ENSG00000186340	THBS2	92.4855	1.91095	3.76058	8.10164e-12	3.39594e-09
ENSG00000119138	KLF9	249.796	1.9081	3.75314	4.54847e-33	2.28788e-29
ENSG00000138615	CILP	979.118	1.90386	3.74212	1.55074e-07	2.29418e-05
ENSG00000165507	DEPP1	57.8454	1.89995	3.73199	1.6238e-10	5.83407e-08
ENSG00000158008	EXTL1	52.6866	1.89572	3.72108	1.11733e-06	0.000133814
ENSG00000152377	SPOCK1	34.7231	1.86202	3.63516	4.59155e-08	7.57229e-06
ENSG00000124126	PREX1	248.121	1.84077	3.58202	3.04342e-12	1.39167e-09
ENSG00000178343	SHISA3	24.0565	1.82939	3.55388	0.000343503	0.0181876
ENSG00000188763	FZD9	128.404	1.81618	3.52148	3.26494e-10	1.1326e-07
ENSG00000108551	RASD1	60.6311	1.80336	3.49031	1.09004e-08	2.38386e-06
ENSG00000114480	GBE1	131.862	1.79253	3.46421	0.000545177	0.0271509
ENSG00000130035	GALNT8	32.4768	1.77516	3.42276	1.40247e-09	4.0311e-07
ENSG00000198355	PIM3	773.573	1.76507	3.39891	2.22835e-06	0.000246343
ENSG00000170271	FAXDC2	120.381	1.74024	3.34091	4.62642e-07	6.19702e-05
ENSG00000204248	COL11A2	6867.17	1.70697	3.26475	1.58279e-05	0.00127383
ENSG00000179930	ZNF648	12.714	1.69731	3.24296	0.000159063	0.00963963
ENSG00000170962	PDGFD	41.9503	1.69544	3.23875	0.000162373	0.00978128
ENSG00000276023	DUSP14	14.5894	1.67002	3.1822	0.000214476	0.0121105
ENSG00000128274	A4GALT	30.4641	1.66024	3.1607	6.64097e-06	0.000620276
ENSG00000067177	PHKA1	43.1577	1.65562	3.15059	0.000125172	0.0077342
ENSG00000134986	NREP	27.477	1.63908	3.11466	0.00011127	0.00708463
ENSG00000183798	EMILIN3	88.4175	1.61979	3.07331	4.25906e-09	1.04503e-06
ENSG00000006611	USH1C	7.60645	1.61063	3.05385	0.00107396	0.0450169
ENSG00000160161	CILP2	150.129	1.60513	3.04223	2.68453e-06	0.000287302
ENSG00000164694	FNDC1	93.6257	1.60029	3.03204	3.50004e-07	4.89033e-05
ENSG00000168061	SAC3D1	12.2613	1.59231	3.01532	0.000123566	0.0077342
ENSG00000185215	TNFAIP2	27.71	1.58315	2.99623	1.17348e-05	0.00101769
ENSG00000187134	AKR1C1	16.6249	1.57188	2.97292	1.91767e-05	0.00149549
ENSG00000073060	SCARB1	50.1006	1.5703	2.96966	3.28558e-09	8.4751e-07
ENSG00000261713	SSTR5-AS1	45.8686	1.5702	2.96947	0.00017134	0.0101993
ENSG00000103490	PYCARD	20.5287	1.56745	2.9638	4.65902e-06	0.000468697
ENSG00000154978	VOPP1	135.262	1.55459	2.93751	4.25649e-08	7.13671e-06
ENSG00000198722	UNC13B	46.414	1.5519	2.93203	2.61975e-07	3.71193e-05
ENSG00000140511	HAPLN3	20.8689	1.54443	2.9169	9.86586e-06	0.000870619
ENSG00000162390	ACOT11	34.5194	1.54233	2.91265	1.05432e-06	0.000127788
ENSG00000034971	MYOC	47.9326	1.54223	2.91245	9.25478e-07	0.000114942
ENSG00000113119	TMCO6	12.0226	1.53987	2.90768	0.000981399	0.0421917
ENSG00000204291	COL15A1	44.8939	1.53726	2.90244	0.000511379	0.0257223
ENSG00000204103	MAFB	12.7249	1.52118	2.87025	0.00118808	0.0489838
ENSG00000146376	ARHGAP18	16.5999	1.51364	2.8553	0.000567708	0.0279958
ENSG00000162804	SNED1	160.123	1.50387	2.83602	5.98318e-09	1.39979e-06
ENSG00000112280	COL9A1	93.8535	1.49387	2.81644	8.4769e-06	0.000768267
ENSG00000157150	TIMP4	420.828	1.48217	2.79369	8.18665e-15	4.33462e-12
ENSG00000166016	ABTB2	37.5919	1.47912	2.78779	0.000193366	0.0111797
ENSG00000155254	MARVELD1	106.807	1.4716	2.7733	6.69136e-09	1.49589e-06
ENSG00000070371	CLTCL1	51.3074	1.45683	2.74505	2.45304e-08	4.65615e-06
ENSG00000168542	COL3A1	5990.91	1.45591	2.7433	2.53565e-05	0.00187563
ENSG00000162576	MXRA8	171.23	1.44723	2.72684	8.20728e-10	2.6634e-07
ENSG00000175906	ARL4D	64.293	1.44678	2.72599	0.000724985	0.0334404
ENSG00000111319	SCNN1A	260.872	1.4418	2.71659	1.38975e-07	2.08671e-05
ENSG00000064309	CDON	143.477	1.42976	2.69403	3.48888e-06	0.000361837
ENSG00000161544	CYGB	37.4899	1.42794	2.69062	2.44349e-05	0.00182085
ENSG00000267221	C17orf113	12.4631	1.42474	2.68466	0.000416862	0.0215058
ENSG00000182752	PAPPA	79.395	1.42326	2.6819	6.11582e-06	0.000585954
ENSG00000169184	MN1	144.197	1.41649	2.66936	1.24626e-10	4.64346e-08
ENSG00000127528	KLF2	76.6936	1.38576	2.61309	0.000286629	0.0156712
ENSG00000187595	ZNF385C	61.2682	1.38438	2.6106	2.56548e-08	4.7794e-06
ENSG00000119669	IRF2BPL	120.16	1.37265	2.58946	1.02331e-06	0.000125542
ENSG00000131389	SLC6A6	8.73652	1.36654	2.57851	0.000973532	0.0420332
ENSG00000012171	SEMA3B	84.75	1.35613	2.55998	0.00018294	0.0108258
ENSG00000160360	GPSM1	655.945	1.35012	2.54933	7.78354e-06	0.00071184
ENSG00000137193	PIM1	9.28911	1.32372	2.50311	0.00058461	0.0285494
ENSG00000103319	EEF2K	185.65	1.32083	2.49809	5.23654e-08	8.49672e-06
ENSG00000164626	KCNK5	165.809	1.31966	2.49607	3.50136e-09	8.80592e-07
ENSG00000125730	C3	43.3751	1.28459	2.43612	0.000621914	0.0296514
ENSG00000169047	IRS1	55.6921	1.28152	2.43095	0.000336995	0.0180832
ENSG00000059145	UNKL	34.9148	1.27867	2.42615	1.08046e-05	0.000945165
ENSG00000064225	ST3GAL6	27.847	1.27449	2.41913	0.000605906	0.0294464
ENSG00000164086	DUSP7	50.805	1.27187	2.41474	0.000215485	0.0121105
ENSG00000170891	CYTL1	960.529	1.26601	2.40495	0.000101454	0.00664024
ENSG00000145555	MYO10	118.16	1.25339	2.38402	2.32298e-05	0.00174397
ENSG00000117385	P3H1	173.67	1.23735	2.35765	1.61269e-05	0.00128759
ENSG00000111199	TRPV4	263.717	1.22569	2.33868	1.34402e-08	2.87678e-06
ENSG00000165655	ZNF503	53.7257	1.21754	2.3255	1.38263e-07	2.08671e-05
ENSG00000196739	COL27A1	329.647	1.19808	2.29434	6.65903e-06	0.000620276
ENSG00000060718	COL11A1	2219.65	1.19615	2.29127	0.000126077	0.0077342
ENSG00000120875	DUSP4	23.5283	1.19236	2.28526	0.000126084	0.0077342
ENSG00000110697	PITPNM1	85.4641	1.18972	2.28108	0.000271514	0.0150079
ENSG00000140807	NKD1	36.0686	1.18711	2.27696	0.000359623	0.0188427
ENSG00000081913	PHLPP1	26.3587	1.18552	2.27446	5.4099e-05	0.00375335
ENSG00000134013	LOXL2	51.3594	1.16137	2.2367	0.000284438	0.0156363
ENSG00000214717	ZBED1	69.8384	1.15916	2.23327	2.67123e-08	4.88592e-06
ENSG00000100234	TIMP3	435.609	1.15149	2.22143	1.154e-09	3.51796e-07
ENSG00000151079	KCNA6	82.5873	1.14603	2.21304	5.06402e-09	1.21295e-06
ENSG00000206190	ATP10A	123.114	1.14371	2.20948	9.1523e-06	0.000822073
ENSG00000137441	FGFBP2	1086.67	1.14102	2.20536	4.00723e-05	0.00287948
ENSG00000161542	PRPSAP1	51.5893	1.13892	2.20216	0.000205745	0.0118274
ENSG00000159307	SCUBE1	1496.4	1.13885	2.20205	5.68811e-06	0.000555557
ENSG00000123243	ITIH5	68.3277	1.13089	2.18994	1.8708e-06	0.000216325
ENSG00000170525	PFKFB3	394.663	1.11926	2.17235	1.33684e-06	0.000158219
ENSG00000171992	SYNPO	177.881	1.1166	2.16835	3.82749e-08	6.52619e-06
ENSG00000123095	BHLHE41	58.2733	1.11483	2.16569	4.21786e-05	0.00298815
ENSG00000067057	PFKP	140.062	1.10926	2.15735	4.83407e-06	0.000481492
ENSG00000122863	CHST3	606.316	1.09114	2.13042	2.16984e-08	4.28012e-06
ENSG00000142208	AKT1	180.216	1.06019	2.08521	1.26838e-07	1.96306e-05
ENSG00000004399	PLXND1	148.484	1.0338	2.04741	0.0007313	0.0334404
ENSG00000198108	CHSY3	45.6396	1.02642	2.03696	0.000835301	0.0370182
ENSG00000137809	ITGA11	235.043	1.02513	2.03514	5.04861e-07	6.42898e-05
ENSG00000160111	CPAMD8	2044.3	1.01394	2.01941	2.03429e-06	0.000229944
ENSG00000141696	P3H4	171.599	1.01196	2.01665	0.000337936	0.0180832
ENSG00000188488	SERPINA5	911.915	1.00639	2.00888	4.09073e-07	5.56118e-05
ENSG00000021762	OSBPL5	518.413	0.980138	1.97265	2.36611e-06	0.000258729
ENSG00000115318	LOXL3	46.4583	0.978062	1.96982	3.74934e-06	0.000384881
ENSG00000176971	FIBIN	191.06	0.977643	1.96925	0.000679092	0.0319237
ENSG00000171604	CXXC5	52.111	0.97317	1.96315	0.00103929	0.0437459
ENSG00000107821	KAZALD1	89.9306	0.969215	1.95777	2.07649e-05	0.00159462
ENSG00000132613	MTSS2	127.123	0.956501	1.9406	1.73775e-05	0.00137652
ENSG00000106991	ENG	53.1567	0.950824	1.93298	0.000486438	0.0248404
ENSG00000116604	MEF2D	100.487	0.946642	1.92738	1.55037e-06	0.000181358
ENSG00000103222	ABCC1	270.134	0.936173	1.91345	1.68436e-09	4.70684e-07
ENSG00000185432	METTL7A	541.454	0.929061	1.90404	1.80668e-05	0.00141994
ENSG00000103710	RASL12	82.2628	0.923762	1.89706	7.44319e-05	0.00495884
ENSG00000126368	NR1D1	86.9973	0.916125	1.88704	6.62077e-05	0.00450034
ENSG00000173482	PTPRM	248.858	0.909284	1.87811	1.51731e-08	3.12738e-06
ENSG00000154122	ANKH	499.587	0.906901	1.87501	2.67496e-06	0.000287302
ENSG00000186111	PIP5K1C	67.7548	0.906512	1.87451	0.00100669	0.0429124
ENSG00000130592	LSP1	138.047	0.905902	1.87372	0.000340708	0.0181351
ENSG00000108509	CAMTA2	40.2351	0.901244	1.86768	0.000141939	0.00865399
ENSG00000112562	SMOC2	1838.64	0.896065	1.86098	3.67989e-08	6.38271e-06
ENSG00000128602	SMO	150.208	0.889725	1.85282	0.000633032	0.0300392
ENSG00000136111	TBC1D4	81.3425	0.861838	1.81735	0.000190976	0.0111053
ENSG00000138835	RGS3	65.1935	0.831226	1.7792	0.000763459	0.0345206
ENSG00000083444	PLOD1	304.696	0.825006	1.77154	9.46407e-06	0.000842553
ENSG00000172819	RARG	236.679	0.793977	1.73385	7.40818e-05	0.00495884
ENSG00000173905	GOLIM4	178.827	0.788037	1.72672	1.93164e-07	2.77605e-05
ENSG00000082641	NFE2L1	603.999	0.77835	1.71517	4.74325e-07	6.19702e-05
ENSG00000144857	BOC	764.993	0.771628	1.7072	1.42417e-05	0.00117435
ENSG00000240184	PCDHGC3	125.496	0.755604	1.68834	7.16193e-06	0.000661
ENSG00000072682	P4HA2	317.225	0.754972	1.6876	0.0008717	0.0382939
ENSG00000008441	NFIX	415.339	0.747991	1.67945	2.00833e-05	0.00155414
ENSG00000141526	SLC16A3	107.404	0.745978	1.67711	0.00109295	0.0454427
ENSG00000182492	BGN	2499.92	0.698598	1.62293	0.000356685	0.0187866
ENSG00000143641	GALNT2	218.52	0.636104	1.55413	0.00113458	0.0469709
ENSG00000110651	CD81	577.392	0.612164	1.52855	0.000640525	0.030252
ENSG00000067182	TNFRSF1A	182.085	0.600406	1.51614	0.000963798	0.0417923
ENSG00000157766	ACAN	72544	0.595987	1.51151	0.00120243	0.049157
ENSG00000067225	PKM	828.603	0.535621	1.44957	0.00084226	0.0371629
ENSG00000100994	PYGB	277.549	-0.633217	-1.55102	0.00040957	0.0212385
ENSG00000124942	AHNAK	4568.85	-0.64119	-1.55961	0.000306517	0.0166679
ENSG00000160310	PRMT2	70.0506	-0.740877	-1.67119	0.000790218	0.0353315
ENSG00000184205	TSPYL2	102.157	-0.798943	-1.73983	0.000619926	0.0296514
ENSG00000135486	HNRNPA1	283.124	-0.802569	-1.7442	1.20903e-05	0.00103956
ENSG00000167996	FTH1	922.676	-0.813945	-1.75801	0.000610289	0.0295169
ENSG00000168874	ATOH8	315.029	-0.818173	-1.76317	0.000560644	0.0277836
ENSG00000112320	SOBP	44.9267	-0.871308	-1.82932	0.000778578	0.0349665
ENSG00000155366	RHOC	65.8531	-0.872395	-1.8307	0.00109315	0.0454427
ENSG00000147655	RSPO2	84.2671	-0.875545	-1.8347	0.000308658	0.0166941
ENSG00000167468	GPX4	60.5123	-0.902565	-1.86939	0.000700041	0.0325377
ENSG00000064042	LIMCH1	272.209	-0.916528	-1.88757	0.000817012	0.0363679
ENSG00000126803	HSPA2	97.9559	-0.927029	-1.90136	0.00103459	0.0437312
ENSG00000185650	ZFP36L1	102.168	-0.931508	-1.90727	0.00101264	0.0429836
ENSG00000120899	PTK2B	140.497	-0.983714	-1.97755	5.54301e-06	0.000546693
ENSG00000131386	GALNT15	1100.05	-0.995759	-1.99413	4.16609e-06	0.000423342
ENSG00000142632	ARHGEF19	74.2686	-1.00556	-2.00772	1.36728e-05	0.00114624
ENSG00000173598	NUDT4	210.79	-1.00878	-2.01221	2.20836e-05	0.00168304
ENSG00000129596	CDO1	553.469	-1.06399	-2.09071	0.000742793	0.0338122
ENSG00000188783	PRELP	4473.61	-1.06839	-2.09709	5.305e-05	0.00370613
ENSG00000148498	PARD3	57.1163	-1.12373	-2.17909	4.18978e-05	0.00298815
ENSG00000169715	MT1E	151.345	-1.14629	-2.21344	0.000212315	0.0120672
ENSG00000026025	VIM	4236.36	-1.14817	-2.21633	1.07565e-15	6.76315e-13
ENSG00000178035	IMPDH2	74.4389	-1.16666	-2.24491	0.000502034	0.0253792
ENSG00000188257	PLA2G2A	984.442	-1.23297	-2.3505	1.44717e-05	0.00118296
ENSG00000170345	FOS	55.0368	-1.23947	-2.36112	6.26829e-05	0.00428973
ENSG00000115884	SDC1	48.7239	-1.29766	-2.4583	0.000542642	0.0271509
ENSG00000149968	MMP3	8188.39	-1.31	-2.47941	0.000187774	0.0109826
ENSG00000223768	LINC00205	18.7758	-1.31853	-2.49411	0.000107892	0.00691335
ENSG00000185561	TLCD2	16.7257	-1.34364	-2.53791	0.000898787	0.0393122
ENSG00000135046	ANXA1	757.848	-1.35315	-2.55469	0.000256856	0.0142761
ENSG00000279526	AC011239.2	28.1233	-1.40437	-2.64703	2.75651e-05	0.00201429
ENSG00000159388	BTG2	74.6211	-1.42393	-2.68316	3.47283e-05	0.00251343
ENSG00000168913	ENHO	24.457	-1.42487	-2.68491	0.000765218	0.0345206
ENSG00000137285	TUBB2B	12.7719	-1.43585	-2.70542	7.24705e-05	0.00489298
ENSG00000211445	GPX3	1811.18	-1.51396	-2.85592	5.59414e-08	8.93286e-06
ENSG00000111799	COL12A1	597.616	-1.52669	-2.88124	2.76315e-05	0.00201429
ENSG00000158292	GPR153	54.7169	-1.59405	-3.01895	1.26286e-05	0.00107664
ENSG00000105664	COMP	10499	-1.64062	-3.11799	2.85935e-06	0.000299636
ENSG00000144668	ITGA9	13.1198	-1.6489	-3.13594	0.000730873	0.0334404
ENSG00000091136	LAMB1	37.612	-1.66433	-3.16967	0.00010231	0.00664024
ENSG00000041982	TNC	1330.71	-1.66683	-3.17516	9.09078e-05	0.00601666
ENSG00000187955	COL14A1	25.2192	-1.66867	-3.17921	0.000164884	0.00987343
ENSG00000137699	TRIM29	23.1314	-1.68504	-3.21549	0.000209736	0.0119883
ENSG00000164761	TNFRSF11B	681.094	-1.7329	-3.32395	6.57366e-06	0.000620276
ENSG00000110218	PANX1	9.559	-1.84001	-3.58012	0.000392762	0.0204725
ENSG00000136425	CIB2	7.39037	-1.90519	-3.74558	0.000701858	0.0325377
ENSG00000123500	COL10A1	63.9283	-1.96171	-3.89522	0.000921662	0.0401382
ENSG00000102007	PLP2	22.9328	-2.02509	-4.07017	0.00120267	0.049157
ENSG00000171954	CYP4F22	7.5424	-2.04034	-4.11342	5.80653e-05	0.00400094
ENSG00000003987	MTMR7	11.5296	-2.06841	-4.19423	0.000578671	0.0283972
ENSG00000131016	AKAP12	17.3732	-2.09637	-4.27633	0.000124312	0.0077342
ENSG00000288398	AL109627.1	6.34565	-2.15987	-4.46873	0.000619875	0.0296514
ENSG00000152583	SPARCL1	15.7789	-2.25811	-4.78365	0.000499895	0.0253792
ENSG00000038427	VCAN	66.3655	-2.26406	-4.80342	0.00120694	0.049157
ENSG00000183570	PCBP3	8.12457	-2.27387	-4.83619	4.97401e-05	0.0034992
ENSG00000197299	BLM	27.6873	-2.5497	-5.85511	0.000684429	0.0320249
ENSG00000183160	TMEM119	47.2283	-2.67549	-6.38854	1.31445e-05	0.00111121
ENSG00000074181	NOTCH3	19.8896	-2.71751	-6.57738	1.45812e-05	0.00118296
ENSG00000198915	RASGEF1A	6.92291	-2.74059	-6.68343	0.000184341	0.0108448
ENSG00000160862	AZGP1	17.1021	-2.74229	-6.69134	0.000102192	0.00664024
ENSG00000079337	RAPGEF3	6.83576	-2.8897	-7.41116	2.24924e-05	0.0017013
ENSG00000171819	ANGPTL7	309.96	-3.01805	-8.10075	1.18898e-28	2.39224e-25
ENSG00000132386	SERPINF1	34.5383	-3.09828	-8.56395	0.000105238	0.00678653
ENSG00000176387	HSD11B2	7.99393	-3.74449	-13.4031	2.93147e-08	5.17378e-06

## Sheet: 3.Validation
Supplemental Table 3. Validation of selected RNA-seq genes
	RNAseq		validation
Gene	FC T3	FDR	FC T3	Exp (B)	P-value
ACAN	1.51151	0.00120243	0.849	0.68	0.0272
ANGPTL7	-8.10075	2.39224e-25	-4.90397	0.1	0
CCDC80	9.65471	1.30835e-43	4.77612	8.11	0
COL2A1	6.3862	8.23368e-08	2.958	3.516	2.6e-05
CDON	2.69403	0.000361837	1.81448	2.18	2.6459e-08
COL3A1	2.74	0.0019	1.86795	2.29	0.00264
COL27A1	2.29	0.00062	1.89393	2.25	0.000223
COLGALT2	2.01	0.0038	1.89393	2.38	5.2e-05
COMP	-3.125	0.0003	-4.01186	0.13	0
HSD11B2	-13.4031	2.93147e-08	-7.19424	0.055	8.82866e-06
MLXIPL	150.425	3.61219e-15	11.805	9.514	0.032
PAPPA	2.68	0.00059	1.44842	1.51	0.138
PLA2G2A	-2.32558	0.0012	-3.68997	0.15	6.65e-14
SMO	1.85282	0.0300392	1.45049	1.47	0.096
TNC	-3.22581	0.006	-1.29163	0.46	0.00122
Statistical difference for RNA was-seq was determined by DESeq analysis and fold change (FC) and False Discovery rate (FDR) are shown for 8 donors. For validation, Beta and P-values were determined using GEE on RT-qPCR -ΔCt values from independent explant cartilage samples (n=8 donors) and FC was determined by the 2−ΔΔCT method.

## Sheet: 4. THR RE
Supplemental Table 4. Thyroid hormone response elements in T3 DE genes
Gene_Name	Ensembl_ID	FC T3	THRB	RXRA	THRA	RXRB
CCDC80	ENSG00000091986	9.65471		RXRA
KLF9	ENSG00000119138	3.75314
CLEC3A	ENSG00000166509	14.5629
HR	ENSG00000168453	9.02382	THRB	RXRA		RXRB
ANGPTL7	ENSG00000171819	-8.10075
CD14	ENSG00000170458	24.9594	THRB	RXRA
ANGPTL2	ENSG00000136859	4.22347		RXRA
SH3BP2	ENSG00000087266	4.79186		RXRA		RXRB
ALPK3	ENSG00000136383	13.4862
PDPN	ENSG00000162493	6.82406		RXRA
SPARC	ENSG00000113140	3.7739		RXRA
MLXIPL	ENSG00000009950	150.425	THRB	RXRA		RXRB
PTPRJ	ENSG00000149177	7.55265		RXRA
FAM43B	ENSG00000183114	8.64143	THRB	RXRA
PHOSPHO1	ENSG00000173868	6.3777		RXRA		RXRB
VIM	ENSG00000026025	-2.21633		RXRA
OGFRL1	ENSG00000119900	9.61889		RXRA
C1QTNF1	ENSG00000173918	9.83448	THRB	RXRA		RXRB
TIMP4	ENSG00000157150	2.79369
AOC2	ENSG00000131480	4.5492				RXRB
MASP1	ENSG00000127241	16.3042	THRB	RXRA		RXRB
PREX1	ENSG00000124126	3.58202		RXRA		RXRB
ADCY7	ENSG00000121281	6.92943	THRB	RXRA		RXRB
THBS2	ENSG00000186340	3.76058		RXRA
SLC38A3	ENSG00000188338	6.65108		RXRA
C1QTNF8	ENSG00000184471	6.08536
MN1	ENSG00000169184	2.66936		RXRA
DEPP1	ENSG00000165507	3.73199	THRB	RXRA		RXRB
FZD9	ENSG00000188763	3.52148
KCND3	ENSG00000171385	3.95417		RXRA
MXRA8	ENSG00000162576	2.72684		RXRA
PTGS1	ENSG00000095303	3.9674		RXRA
TIMP3	ENSG00000100234	2.22143		RXRA		RXRB
TP53INP2	ENSG00000078804	3.93607	THRB	RXRA	THRA	RXRB
GALNT8	ENSG00000130035	3.42276
ABCC1	ENSG00000103222	1.91345		RXRA
APLN	ENSG00000171388	14.4926		RXRA
NEAT1	ENSG00000245532	4.04336
SCARB1	ENSG00000073060	2.96966		RXRA		RXRB
KCNK5	ENSG00000164626	2.49607		RXRA
EMILIN3	ENSG00000183798	3.07331
KCNA6	ENSG00000151079	2.21304
SNED1	ENSG00000162804	2.83602		RXRA
FBLN7	ENSG00000144152	5.30926		RXRA
MARVELD1	ENSG00000155254	2.7733		RXRA
RASD1	ENSG00000108551	3.49031		RXRA		RXRB
TRPV4	ENSG00000111199	2.33868
DBP	ENSG00000105516	7.781	THRB	RXRA	THRA	RXRB
PTPRM	ENSG00000173482	1.87811		RXRA		RXRB
H19	ENSG00000130600	5.78559
CHST3	ENSG00000122863	2.13042		RXRA
NID2	ENSG00000087303	4.85795		RXRA
CLTCL1	ENSG00000070371	2.74505		RXRA
ZNF385C	ENSG00000187595	2.6106		RXRA		RXRB
ZBED1	ENSG00000214717	2.23327		RXRA
FAM43A	ENSG00000185112	5.18678		RXRA		RXRB
HSD11B2	ENSG00000176387	-13.4031		RXRA		RXRB
SMOC2	ENSG00000112562	1.86098		RXRA
SYNPO	ENSG00000171992	2.16835		RXRA
VOPP1	ENSG00000154978	2.93751		RXRA		RXRB
SPOCK1	ENSG00000152377	3.63516		RXRA
EEF2K	ENSG00000103319	2.49809		RXRA		RXRB
GPX3	ENSG00000211445	-2.85592		RXRA		RXRB
COL2A1	ENSG00000139219	6.3862		RXRA		RXRB
AKT1	ENSG00000142208	2.08521		RXRA
SCNN1A	ENSG00000111319	2.71659	THRB	RXRA		RXRB
ZNF503	ENSG00000165655	2.3255		RXRA		RXRB
CILP	ENSG00000138615	3.74212		RXRA
CRISPLD1	ENSG00000121005	3.97094		RXRA
GOLIM4	ENSG00000173905	1.72672	THRB	RXRA		RXRB
UNC13B	ENSG00000198722	2.93203		RXRA
FNDC1	ENSG00000164694	3.03204		RXRA
GRIK3	ENSG00000163873	5.91209		RXRA
SERPINA5	ENSG00000188488	2.00888		RXRA		RXRB
FAXDC2	ENSG00000170271	3.34091	THRB	RXRA
NFE2L1	ENSG00000082641	1.71517		RXRA		RXRB
SPON2	ENSG00000159674	4.8222	THRB	RXRA		RXRB
CCDC3	ENSG00000151468	5.84312		RXRA
ITGA11	ENSG00000137809	2.03514		RXRA
RGS5	ENSG00000143248	5.89567		RXRA		RXRB
MYOC	ENSG00000034971	2.91245
IRF2BPL	ENSG00000119669	2.58946	THRB	RXRA		RXRB
ACOT11	ENSG00000162390	2.91265		RXRA
EXTL1	ENSG00000158008	3.72108		RXRA		RXRB
PFKFB3	ENSG00000170525	2.17235		RXRA		RXRB
MEF2D	ENSG00000116604	1.92738		RXRA
ITIH5	ENSG00000123243	2.18994		RXRA
CPAMD8	ENSG00000160111	2.01941		RXRA
NFASC	ENSG00000163531	8.2471		RXRA
PIK3IP1	ENSG00000100100	4.08401	THRB	RXRA		RXRB
PIM3	ENSG00000198355	3.39891	THRB	RXRA		RXRB
OSBPL5	ENSG00000021762	1.97265		RXRA
ANKH	ENSG00000154122	1.87501		RXRA
CILP2	ENSG00000160161	3.04223		RXRA
COMP	ENSG00000105664	-3.11799
FAM222A	ENSG00000139438	8.81027		RXRA
CDON	ENSG00000064309	2.69403		RXRA
LOXL3	ENSG00000115318	1.96982		RXRA
GALNT15	ENSG00000131386	-1.99413
PYCARD	ENSG00000103490	2.9638		RXRA
PFKP	ENSG00000067057	2.15735		RXRA
PTK2B	ENSG00000120899	-1.97755		RXRA		RXRB
SCUBE1	ENSG00000159307	2.20205	THRB	RXRA		RXRB
PAPPA	ENSG00000182752	2.6819		RXRA
SCN1B	ENSG00000105711	3.78185
A4GALT	ENSG00000128274	3.1607
COL27A1	ENSG00000196739	2.29434		RXRA		RXRB
TNFRSF11B	ENSG00000164761	-3.32395		RXRA
PCDHGC3	ENSG00000240184	1.68834		RXRA
GPSM1	ENSG00000160360	2.54933		RXRA
COL9A1	ENSG00000112280	2.81644
ATP10A	ENSG00000206190	2.20948		RXRA
PLOD1	ENSG00000083444	1.77154		RXRA
HAPLN3	ENSG00000140511	2.9169
UNKL	ENSG00000059145	2.42615	THRB	RXRA	THRA	RXRB
TNFAIP2	ENSG00000185215	2.99623	THRB	RXRA		RXRB
HNRNPA1	ENSG00000135486	-1.7442		RXRA
GPR153	ENSG00000158292	-3.01895		RXRA
TMEM119	ENSG00000183160	-6.38854
ARHGEF19	ENSG00000142632	-2.00772		RXRA
BOC	ENSG00000144857	1.7072		RXRA
TLR4	ENSG00000136869	4.8078		RXRA
NOTCH3	ENSG00000074181	-6.57738
PLA2G2A	ENSG00000188257	-2.3505		RXRA
COL11A2	ENSG00000204248	3.26475		RXRA
P3H1	ENSG00000117385	2.35765		RXRA
MTSS2	ENSG00000132613	1.9406		RXRA		RXRB
METTL7A	ENSG00000185432	1.90404		RXRA		RXRB
AKR1C1	ENSG00000187134	2.97292
NFIX	ENSG00000008441	1.67945		RXRA
KAZALD1	ENSG00000107821	1.95777	THRB	RXRA		RXRB
NUDT4	ENSG00000173598	-2.01221		RXRA
RAPGEF3	ENSG00000079337	-7.41116		RXRA		RXRB
MYO10	ENSG00000145555	2.38402		RXRA
CYGB	ENSG00000161544	2.69062	THRB	RXRA		RXRB
COL3A1	ENSG00000168542	2.7433
AC011239.2	ENSG00000279526	-2.64703
COL12A1	ENSG00000111799	-2.88124		RXRA
BTG2	ENSG00000159388	-2.68316		RXRA
FGFBP2	ENSG00000137441	2.20536		RXRA
BHLHE41	ENSG00000123095	2.16569		RXRA
PARD3	ENSG00000148498	-2.17909		RXRA		RXRB
PCBP3	ENSG00000183570	-4.83619		RXRA
PRELP	ENSG00000188783	-2.09709
PHLPP1	ENSG00000081913	2.27446		RXRA		RXRB
CYP4F22	ENSG00000171954	-4.11342		RXRA
FOS	ENSG00000170345	-2.36112		RXRA		RXRB
NR1D1	ENSG00000126368	1.88704	THRB	RXRA		RXRB
TUBB2B	ENSG00000137285	-2.70542		RXRA		RXRB
RARG	ENSG00000172819	1.73385		RXRA		RXRB
RASL12	ENSG00000103710	1.89706		RXRA
TNC	ENSG00000041982	-3.17516		RXRA
AZGP1	ENSG00000160862	-6.69134	THRB	RXRA		RXRB
CYTL1	ENSG00000170891	2.40495		RXRA
LAMB1	ENSG00000091136	-3.16967		RXRA
SERPINF1	ENSG00000132386	-8.56395	THRB	RXRA		RXRB
LINC00205	ENSG00000223768	-2.49411
NREP	ENSG00000134986	3.11466	THRB	RXRA
CHRDL2	ENSG00000054938	5.75679		RXRA
AKAP12	ENSG00000131016	-4.27633		RXRA
COL11A1	ENSG00000060718	2.29127
DUSP4	ENSG00000120875	2.28526		RXRA
PHKA1	ENSG00000067177	3.15059		RXRA
SAC3D1	ENSG00000168061	3.01532		RXRA		RXRB
CAMTA2	ENSG00000108509	1.86768		RXRA		RXRB
ZNF648	ENSG00000179930	3.24296
PDGFD	ENSG00000170962	3.23875		RXRA
COL14A1	ENSG00000187955	-3.17921
SSTR5-AS1	ENSG00000261713	2.96947
SEMA3B	ENSG00000012171	2.55998		RXRA		RXRB
RASGEF1A	ENSG00000198915	-6.68343		RXRA
MMP3	ENSG00000149968	-2.47941
TBC1D4	ENSG00000136111	1.81735	THRB	RXRA		RXRB
ABTB2	ENSG00000166016	2.78779		RXRA		RXRB
PRPSAP1	ENSG00000161542	2.20216		RXRA		RXRB
TRIM29	ENSG00000137699	-3.21549	THRB	RXRA		RXRB
MT1E	ENSG00000169715	-2.21344		RXRA		RXRB
DUSP14	ENSG00000276023	3.1822		RXRA
DUSP7	ENSG00000164086	2.41474		RXRA
PRCD	ENSG00000214140	4.69097		RXRA
ANXA1	ENSG00000135046	-2.55469		RXRA
PITPNM1	ENSG00000110697	2.28108		RXRA		RXRB
LOXL2	ENSG00000134013	2.2367		RXRA
KLF2	ENSG00000127528	2.61309		RXRA
AHNAK	ENSG00000124942	-1.55961		RXRA		RXRB
RSPO2	ENSG00000147655	-1.8347		RXRA		RXRB
IRS1	ENSG00000169047	2.43095	THRB	RXRA		RXRB
P3H4	ENSG00000141696	2.01665		RXRA		RXRB
LSP1	ENSG00000130592	1.87372		RXRA
SHISA3	ENSG00000178343	3.55388		RXRA
BGN	ENSG00000182492	1.62293
NKD1	ENSG00000140807	2.27696	THRB	RXRA		RXRB
PANX1	ENSG00000110218	-3.58012		RXRA
PYGB	ENSG00000100994	-1.55102		RXRA		RXRB
C17orf113	ENSG00000267221	2.68466		RXRA
ELN	ENSG00000049540	4.53927		RXRA		RXRB
ENG	ENSG00000106991	1.93298	THRB	RXRA
IMPDH2	ENSG00000178035	-2.24491		RXRA		RXRB
SPARCL1	ENSG00000152583	-4.78365
COL15A1	ENSG00000204291	2.90244
GBE1	ENSG00000114480	3.46421		RXRA
SDC1	ENSG00000115884	-2.4583	THRB	RXRA		RXRB
ATOH8	ENSG00000168874	-1.76317		RXRA
ARHGAP18	ENSG00000146376	2.8553		RXRA		RXRB
MTMR7	ENSG00000003987	-4.19423
PIM1	ENSG00000137193	2.50311	THRB	RXRA		RXRB
ST3GAL6	ENSG00000064225	2.41913	THRB	RXRA		RXRB
FTH1	ENSG00000167996	-1.75801		RXRA
AL109627.1	ENSG00000288398	-4.46873
C3	ENSG00000125730	2.43612	THRB	RXRA		RXRB
TSPYL2	ENSG00000184205	-1.73983		RXRA		RXRB
SMO	ENSG00000128602	1.85282		RXRA
CD81	ENSG00000110651	1.52855		RXRA
FIBIN	ENSG00000176971	1.96925
BLM	ENSG00000197299	-5.85511		RXRA
CIB2	ENSG00000136425	-3.74558		RXRA		RXRB
GPX4	ENSG00000167468	-1.86939		RXRA		RXRB
ARL4D	ENSG00000175906	2.72599	THRB	RXRA		RXRB
ITGA9	ENSG00000144668	-3.13594		RXRA		RXRB
PLXND1	ENSG00000004399	2.04741	THRB	RXRA		RXRB
CDO1	ENSG00000129596	-2.09071		RXRA
ENHO	ENSG00000168913	-2.68491		RXRA
RGS3	ENSG00000138835	1.7792	THRB	RXRA		RXRB
SOBP	ENSG00000112320	-1.82932		RXRA
PRMT2	ENSG00000160310	-1.67119		RXRA
LIMCH1	ENSG00000064042	-1.88757		RXRA		RXRB
CHSY3	ENSG00000198108	2.03696	THRB	RXRA
PKM	ENSG00000067225	1.44957	THRB	RXRA		RXRB
P4HA2	ENSG00000072682	1.6876	THRB	RXRA
TLCD2	ENSG00000185561	-2.53791	THRB	RXRA		RXRB
COL10A1	ENSG00000123500	-3.89522
TNFRSF1A	ENSG00000067182	1.51614		RXRA
SLC6A6	ENSG00000131389	2.57851		RXRA		RXRB
TMCO6	ENSG00000113119	2.90768	THRB	RXRA	THRA	RXRB
TMC6	ENSG00000141524	4.2542	THRB	RXRA		RXRB
PIP5K1C	ENSG00000186111	1.87451		RXRA
ZFP36L1	ENSG00000185650	-1.90727	THRB	RXRA		RXRB
HSPA2	ENSG00000126803	-1.90136		RXRA
CXXC5	ENSG00000171604	1.96315	THRB	RXRA		RXRB
USH1C	ENSG00000006611	3.05385		RXRA
RHOC	ENSG00000155366	-1.8307		RXRA
SLC16A3	ENSG00000141526	1.67711	THRB	RXRA		RXRB
GALNT2	ENSG00000143641	1.55413		RXRA		RXRB
MAFB	ENSG00000204103	2.87025	THRB	RXRA		RXRB
ACAN	ENSG00000157766	1.51151		RXRA
PLP2	ENSG00000102007	-4.07017
VCAN	ENSG00000038427	-4.80342		RXRA

## Sheet: 5. Upstream TF analysis
Supplemental Table 5. Enrichment analysis of upstream transcription factors
TF	Count	%	Enrichment	PValue	FDR	Genes
ZIC3	114	46.7213	1.35492	2.61492e-05	0.00358244	SPARC,	PLXND1,	IRS1,	LOXL3,	HR,	PLOD1,	LOXL2,	PREX1,	RGS3,	FTH1,	AKT1,	SYNPO,	SLC16A3,	CDON,	COL27A1,	LIMCH1,	P3H1,	SHISA3,	PHOSPHO1,	CCDC80,	FNDC1,	SMO,	PAPPA,	PARD3,	VOPP1,	ALPK3,	MASP1,	RASL12,	BLM,	FAXDC2,	TNFRSF11B,	NID2,	ENHO,	C3,	CLTCL1,	CAMTA2,	FAM43B,	SLC38A3,	OSBPL5,	FZD9,	NR1D1,	HSPA2,	ABTB2,	CILP,
HEN1	152	62.2951	1.22303	5.95595e-05	0.00407983	SCARB1,	SPARC,	PLXND1,	IRS1,	CD81,	COL12A1,	GOLIM4,	LOXL3,	HR,	PLOD1,	LOXL2,	PREX1,	RGS3,	TRIM29,	FTH1,	AKT1,	SYNPO,	SLC16A3,	CDON,	UNC13B,	TSPYL2,	COL27A1,	LIMCH1,	ACOT11,	P3H4,	PHKA1,	SHISA3,	PHOSPHO1,	CCDC80,	FNDC1,	SMO,	CRISPLD1,	PAPPA,	PARD3,	SCNN1A,	VOPP1,	ALPK3,	MASP1,	MT1E,	FBLN7,	RASL12,	FAXDC2,	TNFRSF11B,	NREP,
RREB1	112	45.9016	1.32786	9.35005e-05	0.00426986	SPARC,	PLXND1,	GALNT15,	IRS1,	CD81,	COL12A1,	LOXL3,	HR,	LOXL2,	PREX1,	RGS3,	FTH1,	AKT1,	SYNPO,	SLC16A3,	SCN1B,	TSPYL2,	COL27A1,	LIMCH1,	ACOT11,	P3H1,	P3H4,	PHKA1,	PHOSPHO1,	FNDC1,	SMO,	PAPPA,	PARD3,	SCNN1A,	RASL12,	BLM,	FAXDC2,	ARHGAP18,	NREP,	NID2,	ZFP36L1,	ENHO,	SCUBE1,	ANKH,	PDGFD,	CAMTA2,	FAM43A,	PIP5K1C,	SLC38A3,
ROAZ	124	50.8197	1.26164	0.000292365	0.0100135	SPARC,	PLXND1,	IRS1,	CD81,	COL12A1,	LOXL3,	HR,	PLOD1,	LOXL2,	PYCARD,	RGS3,	TRIM29,	FTH1,	AKT1,	PIM3,	SYNPO,	SLC16A3,	SCN1B,	CDON,	TSPYL2,	COL27A1,	LIMCH1,	P3H1,	P3H4,	PHOSPHO1,	SMO,	PAPPA,	PARD3,	MXRA8,	VOPP1,	MASP1,	MT1E,	FBLN7,	RASL12,	FAXDC2,	TNFRSF11B,	NID2,	ZFP36L1,	C3,	ANKH,	PDGFD,	CLTCL1,	CAMTA2,	FAM43A,
CP2	109	44.6721	1.28366	0.000606576	0.0133708	SPON2,	GALNT15,	IRS1,	CD81,	COL12A1,	LOXL3,	HR,	PLOD1,	LOXL2,	COMP,	PREX1,	RGS3,	FTH1,	PIM3,	SCN1B,	CDON,	UNC13B,	COL27A1,	LIMCH1,	P3H1,	PHOSPHO1,	PARD3,	SCNN1A,	MASP1,	FBLN7,	PFKFB3,	TNFRSF11B,	NID2,	ZFP36L1,	PRPSAP1,	ENHO,	C3,	SCUBE1,	CLTCL1,	CAMTA2,	ST3GAL6,	FAM43B,	CD14,	SAC3D1,	OSBPL5,	NR1D1,	HSPA2,	ABTB2,	MAFB,
BACH2	116	47.541	1.25697	0.000778179	0.0133708	SPARC,	PLXND1,	GALNT15,	CD81,	COL12A1,	GOLIM4,	LOXL3,	HR,	LOXL2,	PREX1,	RGS3,	TRIM29,	FTH1,	AKT1,	SYNPO,	SLC16A3,	SCN1B,	CDON,	UNC13B,	TSPYL2,	COL27A1,	LIMCH1,	ACOT11,	P3H4,	PHKA1,	SHISA3,	PHOSPHO1,	CCDC80,	FNDC1,	SMO,	PAPPA,	PARD3,	SCNN1A,	MXRA8,	ALPK3,	RASL12,	BLM,	ARHGAP18,	TNFRSF11B,	NREP,	ZFP36L1,	C3,	ANKH,	CLTCL1,
LMO2COM	148	60.6557	1.17952	0.000982149	0.0133708	SCARB1,	PLXND1,	GALNT15,	IRS1,	CD81,	COL12A1,	LOXL3,	HR,	PLOD1,	LOXL2,	RGS5,	PREX1,	RGS3,	TRIM29,	FTH1,	AKT1,	SYNPO,	SLC16A3,	SCN1B,	CDON,	UNC13B,	TSPYL2,	COL27A1,	LIMCH1,	P3H1,	P3H4,	PHKA1,	PHOSPHO1,	CCDC80,	FNDC1,	SMO,	CRISPLD1,	PAPPA,	PARD3,	SCNN1A,	VOPP1,	ALPK3,	MASP1,	FBLN7,	RASL12,	ARHGAP18,	NREP,	NID2,	ZFP36L1,
NFKAPPAB65	67	27.459	1.43439	0.00101	0.0133708	BTG2,	RARG,	COL14A1,	COL12A1,	TNFAIP2,	PTPRJ,	HR,	SOBP,	NUDT4,	LOXL2,	IRF2BPL,	RGS3,	BOC,	RSPO2,	CDON,	UNC13B,	ABCC1,	COL27A1,	MYOC,	GPX3,	LIMCH1,	P3H1,	RHOC,	DUSP7,	MN1,	PHOSPHO1,	FNDC1,	PAPPA,	PARD3,	FIBIN,	VOPP1,	ALPK3,	CHST3,	FBLN7,	COL15A1,	NFIX,	PHLPP1,	PFKFB3,	AHNAK,	COL11A1,	COL11A2,	ATP10A,	NID2,	NKD1,
ER	129	52.8689	1.21544	0.00114664	0.0133708	SPON2,	SCARB1,	PLXND1,	GALNT15,	IRS1,	COL12A1,	LOXL3,	HR,	NUDT4,	LOXL2,	PREX1,	RGS3,	AKT1,	SLC16A3,	CDON,	UNC13B,	TSPYL2,	COL27A1,	LIMCH1,	ACOT11,	P3H1,	P3H4,	PHKA1,	SMO,	CRISPLD1,	PAPPA,	PARD3,	SCNN1A,	MXRA8,	ALPK3,	MASP1,	RASL12,	PFKFB3,	ARHGAP18,	TNFRSF11B,	NREP,	NID2,	ZFP36L1,	ENHO,	C3,	SCUBE1,	ANKH,	PDGFD,	CAMTA2,
AP4	159	65.1639	1.15458	0.00121805	0.0133708	SCARB1,	SPARC,	PLXND1,	IRS1,	CD81,	COL12A1,	GOLIM4,	LOXL3,	HR,	PLOD1,	LOXL2,	PREX1,	RGS3,	TRIM29,	FTH1,	AKT1,	SYNPO,	SLC16A3,	SCN1B,	CDON,	UNC13B,	TSPYL2,	COL27A1,	LIMCH1,	ACOT11,	P3H4,	PHKA1,	SHISA3,	PHOSPHO1,	CCDC80,	SMO,	PAPPA,	PARD3,	MXRA8,	ALPK3,	MASP1,	MT1E,	FBLN7,	RASL12,	PFKFB3,	ARHGAP18,	TNFRSF11B,	NID2,	ENHO,
TAL1BETAITF2	134	54.918	1.20269	0.00124504	0.0133708	SPARC,	PLXND1,	IRS1,	CD81,	COL12A1,	LOXL3,	HR,	PLOD1,	NUDT4,	LOXL2,	PYCARD,	RGS5,	PREX1,	RGS3,	FTH1,	AKT1,	SYNPO,	SCN1B,	CDON,	UNC13B,	COL27A1,	LIMCH1,	ACOT11,	SHISA3,	PHOSPHO1,	CCDC80,	FNDC1,	SMO,	CRISPLD1,	PAPPA,	PARD3,	MXRA8,	ALPK3,	FBLN7,	BLM,	ARHGAP18,	TNFRSF11B,	NREP,	NID2,	ZFP36L1,	ENHO,	C3,	SCUBE1,	ANKH,
ATF6	124	50.8197	1.22265	0.00133845	0.0133708	SPARC,	PLXND1,	IRS1,	COL12A1,	GOLIM4,	LOXL3,	HR,	PLOD1,	PREX1,	FTH1,	AKT1,	SLC16A3,	CDON,	UNC13B,	TSPYL2,	COL27A1,	LIMCH1,	ACOT11,	P3H1,	P3H4,	PHKA1,	SHISA3,	CCDC80,	FNDC1,	SMO,	PAPPA,	PARD3,	SCNN1A,	VOPP1,	ALPK3,	MASP1,	FBLN7,	TNFRSF11B,	NREP,	ZFP36L1,	ENHO,	C3,	SCUBE1,	ANKH,	CLTCL1,	CAMTA2,	FAM43A,	PIP5K1C,	CD14,
TAL1BETAE47	82	33.6066	1.34544	0.0014157	0.0133708	SNED1,	PYGB,	BTG2,	RARG,	GALNT15,	COL14A1,	CD81,	IRS1,	GBE1,	GRIK3,	LOXL3,	TNFAIP2,	PTPRM,	LSP1,	SOBP,	NUDT4,	AKAP12,	PREX1,	RGS3,	TRIM29,	BOC,	RSPO2,	EMILIN3,	TIMP3,	SYNPO,	UNKL,	TIMP4,	SCN1B,	CDON,	UNC13B,	KCND3,	GPX3,	LIMCH1,	ARHGEF19,	DUSP7,	TNFRSF1A,	MTSS2,	TUBB2B,	COL2A1,	PKM,	CCDC80,	FNDC1,	TBC1D4,	SMO,
HSF2	109	44.6721	1.25542	0.00152535	0.0133708	SCARB1,	PLXND1,	IRS1,	COL12A1,	GOLIM4,	LOXL3,	HR,	PLOD1,	NUDT4,	RGS5,	PREX1,	FTH1,	AKT1,	SYNPO,	CDON,	UNC13B,	TSPYL2,	COL27A1,	LIMCH1,	ACOT11,	P3H1,	CCDC80,	FNDC1,	SMO,	PAPPA,	PARD3,	SCNN1A,	ALPK3,	FAXDC2,	ARHGAP18,	NREP,	NID2,	ZFP36L1,	SCUBE1,	ANKH,	CLTCL1,	CAMTA2,	ST3GAL6,	CD14,	SLC38A3,	OSBPL5,	NR1D1,	ABTB2,	CILP,
ARP1	124	50.8197	1.21907	0.00153246	0.0133708	PLXND1,	IRS1,	CD81,	COL12A1,	LOXL3,	HR,	PLOD1,	LOXL2,	COMP,	PREX1,	RGS3,	FTH1,	AKT1,	UNC13B,	TSPYL2,	COL27A1,	LIMCH1,	ACOT11,	P3H1,	PHKA1,	SHISA3,	CCDC80,	SMO,	PAPPA,	PARD3,	SCNN1A,	ALPK3,	MASP1,	FBLN7,	RASL12,	PFKFB3,	FAXDC2,	ARHGAP18,	NREP,	ZFP36L1,	ENHO,	C3,	SCUBE1,	CLTCL1,	CAMTA2,	FAM43A,	CD14,	SLC38A3,	OSBPL5,
TAXCREB	142	58.1967	1.18144	0.00156156	0.0133708	SCARB1,	SPARC,	PLXND1,	IRS1,	CD81,	GOLIM4,	LOXL3,	HR,	PLOD1,	PYCARD,	PREX1,	RGS3,	TRIM29,	FTH1,	AKT1,	PIM3,	SLC16A3,	SCN1B,	UNC13B,	TSPYL2,	LIMCH1,	ACOT11,	P3H1,	P3H4,	SHISA3,	PHOSPHO1,	CCDC80,	FNDC1,	SMO,	PAPPA,	PARD3,	SCNN1A,	MXRA8,	ALPK3,	MASP1,	FBLN7,	RASL12,	BLM,	PFKFB3,	FAXDC2,	ZFP36L1,	PRPSAP1,	C3,	SCUBE1,
E47	146	59.8361	1.16942	0.00192309	0.0154978	SCARB1,	PLXND1,	CD81,	COL12A1,	LOXL3,	HR,	PLOD1,	LOXL2,	PYCARD,	PREX1,	RGS3,	TRIM29,	AKT1,	PIM3,	SYNPO,	SLC16A3,	SCN1B,	CDON,	UNC13B,	TSPYL2,	COL27A1,	LIMCH1,	ACOT11,	P3H1,	PHKA1,	SHISA3,	PHOSPHO1,	FNDC1,	SMO,	PAPPA,	PARD3,	SCNN1A,	MXRA8,	ALPK3,	MASP1,	FBLN7,	RASL12,	BLM,	NREP,	NID2,	ZFP36L1,	PRPSAP1,	ENHO,	C3,
BACH1	127	52.0492	1.19626	0.00284845	0.0216799	PLXND1,	GALNT15,	IRS1,	CD81,	COL12A1,	GOLIM4,	LOXL3,	HR,	LOXL2,	PREX1,	RGS3,	TRIM29,	FTH1,	AKT1,	SYNPO,	SLC16A3,	CDON,	UNC13B,	COL27A1,	LIMCH1,	ACOT11,	PHKA1,	SHISA3,	PHOSPHO1,	CCDC80,	FNDC1,	CRISPLD1,	PAPPA,	PARD3,	SCNN1A,	MXRA8,	ALPK3,	MASP1,	BLM,	ARHGAP18,	NREP,	ZFP36L1,	ENHO,	SCUBE1,	ANKH,	PDGFD,	CLTCL1,	CAMTA2,	FAM43B,
P300	103	42.2131	1.24809	0.00307071	0.0221414	PLXND1,	IRS1,	COL12A1,	LOXL3,	HR,	PLOD1,	RGS5,	PREX1,	RGS3,	TRIM29,	FTH1,	AKT1,	PIM3,	SYNPO,	SCN1B,	CDON,	UNC13B,	LIMCH1,	P3H1,	P3H4,	PHOSPHO1,	FNDC1,	PAPPA,	SCNN1A,	MXRA8,	RASL12,	PFKFB3,	FAXDC2,	NID2,	ZFP36L1,	SCUBE1,	ANKH,	CAMTA2,	FAM43A,	PIP5K1C,	SAC3D1,	NR1D1,	ABTB2,	COL9A1,	KCNK5,	GPSM1,	PYGB,	RARG,	GRIK3,
MYOD	136	55.7377	1.16717	0.00460481	0.031543	SPON2,	SPARC,	PLXND1,	GALNT15,	IRS1,	CD81,	COL12A1,	LOXL3,	HR,	PLOD1,	PREX1,	RGS3,	TRIM29,	FTH1,	AKT1,	PIM3,	SYNPO,	SLC16A3,	SCN1B,	CDON,	UNC13B,	TSPYL2,	COL27A1,	LIMCH1,	P3H4,	PHOSPHO1,	SMO,	PAPPA,	PARD3,	SCNN1A,	MXRA8,	VOPP1,	ALPK3,	MASP1,	FBLN7,	ARHGAP18,	NID2,	ENHO,	C3,	SCUBE1,	ANKH,	PDGFD,	CAMTA2,	FAM43B,
USF	146	59.8361	1.14532	0.00577189	0.0376547	PLXND1,	IRS1,	COL12A1,	GOLIM4,	LOXL3,	HR,	PLOD1,	LOXL2,	PYCARD,	RGS5,	PREX1,	RGS3,	FTH1,	AKT1,	PIM3,	SYNPO,	SCN1B,	CDON,	UNC13B,	TSPYL2,	COL27A1,	ACOT11,	P3H1,	P3H4,	SHISA3,	CCDC80,	FNDC1,	SMO,	CRISPLD1,	PAPPA,	PARD3,	SCNN1A,	MXRA8,	ALPK3,	MASP1,	MT1E,	BLM,	PFKFB3,	FAXDC2,	TNFRSF11B,	NREP,	ZFP36L1,	ENHO,	SCUBE1,
NRSF	134	54.918	1.16191	0.00647423	0.0403168	PLXND1,	IRS1,	CD81,	COL12A1,	LOXL3,	HR,	PLOD1,	NUDT4,	LOXL2,	PYCARD,	PREX1,	RGS3,	FTH1,	AKT1,	PIM3,	SYNPO,	SLC16A3,	SCN1B,	CDON,	UNC13B,	COL27A1,	LIMCH1,	ACOT11,	P3H1,	P3H4,	PHKA1,	SHISA3,	FNDC1,	SMO,	PAPPA,	PARD3,	SCNN1A,	MXRA8,	ALPK3,	RASL12,	PFKFB3,	FAXDC2,	ZFP36L1,	ENHO,	C3,	SCUBE1,	CAMTA2,	CYTL1,	FAM43A,
PPARA	134	54.918	1.16071	0.00678029	0.0403869	SPARC,	PLXND1,	GALNT15,	IRS1,	COL12A1,	LOXL3,	HR,	PLOD1,	NUDT4,	LOXL2,	COMP,	RGS5,	PREX1,	TRIM29,	FTH1,	AKT1,	PIM3,	SYNPO,	SLC16A3,	SCN1B,	CDON,	TSPYL2,	COL27A1,	LIMCH1,	P3H1,	P3H4,	PHKA1,	PHOSPHO1,	FNDC1,	SMO,	PAPPA,	PARD3,	SCNN1A,	MASP1,	RASL12,	PFKFB3,	FAXDC2,	ARHGAP18,	TNFRSF11B,	NREP,	NID2,	ENHO,	C3,	SCUBE1,
AP2	74	30.3279	1.29605	0.00788074	0.0449859	SNED1,	BTG2,	RARG,	PLXND1,	IRS1,	ELN,	COL12A1,	GRIK3,	LOXL3,	HR,	LSP1,	SOBP,	LOXL2,	IRF2BPL,	PREX1,	EEF2K,	DBP,	BOC,	PIM3,	SCN1B,	DUSP4,	COL27A1,	KCND3,	LIMCH1,	ARHGEF19,	P3H1,	SHISA3,	FOS,	RHOC,	DUSP7,	MN1,	PHOSPHO1,	TUBB2B,	COL2A1,	PITPNM1,	SMO,	PAPPA,	MXRA8,	ANGPTL2,	TLCD2,	CHST3,	RASL12,	NFIX,	AHNAK,
NF1	97	39.7541	1.22547	0.00852979	0.046641	PLXND1,	COL12A1,	GOLIM4,	LOXL3,	HR,	RGS5,	PREX1,	FTH1,	AKT1,	SYNPO,	SLC16A3,	CDON,	UNC13B,	TSPYL2,	COL27A1,	LIMCH1,	ACOT11,	P3H1,	PARD3,	SCNN1A,	ALPK3,	MASP1,	BLM,	NREP,	ZFP36L1,	SCUBE1,	ANKH,	PIP5K1C,	CD14,	SLC38A3,	SAC3D1,	OSBPL5,	NR1D1,	ABTB2,	MAFB,	TRPV4,	SDC1,	NFE2L1,	KCNK5,	PYGB,	RARG,	COL14A1,	GBE1,	ELN,
PAX5	145	59.4262	1.13615	0.00915632	0.046641	SCARB1,	PLXND1,	IRS1,	CD81,	COL12A1,	GOLIM4,	LOXL3,	HR,	PLOD1,	NUDT4,	LOXL2,	PREX1,	RGS3,	FTH1,	AKT1,	PIM3,	SLC16A3,	SCN1B,	CDON,	UNC13B,	TSPYL2,	COL27A1,	LIMCH1,	ACOT11,	P3H1,	P3H4,	PHKA1,	PHOSPHO1,	SMO,	CRISPLD1,	PAPPA,	PARD3,	SCNN1A,	VOPP1,	ALPK3,	MASP1,	FBLN7,	RASL12,	PFKFB3,	NREP,	NID2,	C3,	SCUBE1,	ANKH,
CREL	48	19.6721	1.41819	0.0092156	0.046641	KCNK5,	RASL12,	COL15A1,	RARG,	PHLPP1,	IRS1,	ELN,	COL11A2,	SEMA3B,	GRIK3,	PTPRM,	PTPRJ,	TNFRSF11B,	HR,	CXXC5,	SOBP,	NKD1,	ZFP36L1,	OGFRL1,	PREX1,	SCUBE1,	MARVELD1,	FTH1,	SH3BP2,	COL10A1,	PIM3,	CAMTA2,	SYNPO,	UNC13B,	MYO10,	GPX4,	KCND3,	MMP3,	PCDHGC3,	PHKA1,	HSPA2,	DUSP7,	MTSS2,	MN1,	TMCO6,	PHOSPHO1,	COL2A1,	CCDC80,	SMO,
EGR2	29	11.8852	1.633	0.00958326	0.046641	GPSM1,	RARG,	PFKFB3,	PTPRJ,	NID2,	ADCY7,	NKD1,	IRF2BPL,	ANKH,	FTH1,	EMILIN3,	PTK2B,	TIMP3,	FAM43A,	UNC13B,	MYO10,	GPX4,	KCND3,	NR1D1,	RHOC,	KAZALD1,	ABTB2,	MN1,	VCAN,	CCDC80,	FNDC1,	PAPPA,	SCNN1A,	VIM
MYOGNF1	121	49.5902	1.17203	0.00987292	0.046641	SCARB1,	PLXND1,	GALNT15,	IRS1,	GOLIM4,	HR,	PLOD1,	PREX1,	RGS3,	FTH1,	AKT1,	PIM3,	SCN1B,	CDON,	UNC13B,	TSPYL2,	COL27A1,	LIMCH1,	ACOT11,	P3H1,	CCDC80,	PAPPA,	PARD3,	SCNN1A,	VOPP1,	ALPK3,	FBLN7,	RASL12,	FAXDC2,	NREP,	ZFP36L1,	C3,	SCUBE1,	ANKH,	PDGFD,	CLTCL1,	CAMTA2,	FAM43A,	FAM43B,	PIP5K1C,	SLC38A3,	FZD9,	NR1D1,	HSPA2,
[truncated: 115 more columns]

## Sheet: 6. Pathway Enrichment
Supplemental Table 4. EnrichR GO Clusterprofiler for DE T3 genes
Term ID	Ontology	Description	GeneRatio	P-value	P-adjust	Q-value	geneID
GO:0030198	BP	extracellular matrix organization	34/234	4.35538e-19	7.72712e-16	6.62516e-16	CCDC80/ANGPTL7/PDPN/SPARC/NID2/SMOC2/COL2A1/ITGA11/COMP/LOXL3/SCUBE1/TNFRSF11B/COL27A1/COL9A1/COL11A2/KAZALD1/COL3A1/COL12A1/TNC/LAMB1/COL11A1/COL14A1/MMP3/LOXL2/P3H4/BGN/ELN/ENG/COL15A1/ITGA9/COL10A1/TNFRSF1A/VCAN/ACAN
GO:0043062	BP	extracellular structure organization	34/234	4.71454e-19	7.72712e-16	6.62516e-16	CCDC80/ANGPTL7/PDPN/SPARC/NID2/SMOC2/COL2A1/ITGA11/COMP/LOXL3/SCUBE1/TNFRSF11B/COL27A1/COL9A1/COL11A2/KAZALD1/COL3A1/COL12A1/TNC/LAMB1/COL11A1/COL14A1/MMP3/LOXL2/P3H4/BGN/ELN/ENG/COL15A1/ITGA9/COL10A1/TNFRSF1A/VCAN/ACAN
GO:0030199	BP	collagen fibril organization	11/234	6.25576e-11	6.83547e-08	5.86066e-08	COL2A1/COMP/LOXL3/COL11A2/COL3A1/COL12A1/COL11A1/COL14A1/LOXL2/P3H4/ACAN
GO:0001503	BP	ossification	22/234	1.01707e-08	8.33492e-06	7.14628e-06	CLEC3A/SPARC/PHOSPHO1/MN1/FZD9/TP53INP2/COL2A1/AKT1/ITGA11/MYOC/MEF2D/ANKH/COMP/PTK2B/TMEM119/KAZALD1/TNC/CHRDL2/COL11A1/RSPO2/SMO/VCAN
GO:0051216	BP	cartilage development	14/234	1.76217e-07	0.000115528	9.90523e-05	TRPV4/COL2A1/MEF2D/COMP/COL27A1/COL11A2/RARG/CYTL1/CHRDL2/COL11A1/LOXL2/RSPO2/BGN/ACAN
GO:0060350	BP	endochondral bone morphogenesis	8/234	3.66223e-07	0.00020008	0.000171547	PHOSPHO1/TRPV4/COL2A1/MEF2D/COMP/COL27A1/TMEM119/RARG
GO:0046683	BP	response to organophosphorus	11/234	9.1055e-07	0.00037455	0.000321136	SPARC/EEF2K/PTK2B/AKR1C1/RAPGEF3/FOS/PANX1/SDC1/CIB2/CDO1/ZFP36L1
GO:0031960	BP	response to corticosteroid	12/234	9.95285e-07	0.00037455	0.000321136	KLF9/SPARC/HSD11B2/PAPPA/FOS/SERPINF1/ANXA1/ENG/SDC1/FIBIN/CDO1/ZFP36L1
GO:0061448	BP	connective tissue development	15/234	1.02836e-06	0.00037455	0.000321136	TRPV4/COL2A1/MEF2D/COMP/COL27A1/COL11A2/RARG/CYTL1/CHRDL2/COL11A1/PDGFD/LOXL2/RSPO2/BGN/ACAN
GO:1903510	BP	mucopolysaccharide metabolic process	10/234	1.44615e-06	0.00047405	0.000406446	CHST3/AKT1/ITIH5/PRELP/BGN/PIM1/ST3GAL6/CHSY3/VCAN/ACAN
GO:0060348	BP	bone development	13/234	1.6786e-06	0.000500223	0.000428886	SPARC/PHOSPHO1/TRPV4/COL2A1/MYOC/MEF2D/COMP/COL27A1/TMEM119/P3H1/RARG/BGN/ENG
GO:0051384	BP	response to glucocorticoid	11/234	2.27503e-06	0.000621463	0.000532836	KLF9/SPARC/HSD11B2/PAPPA/FOS/SERPINF1/ANXA1/SDC1/FIBIN/CDO1/ZFP36L1
GO:0030203	BP	glycosaminoglycan metabolic process	11/234	4.58972e-06	0.00115732	0.000992272	CHST3/AKT1/ITIH5/PRELP/BGN/SDC1/PIM1/ST3GAL6/CHSY3/VCAN/ACAN
GO:0097305	BP	response to alcohol	13/234	7.5787e-06	0.00175476	0.00150451	KLF9/CD14/SPARC/ADCY7/AKT1/NFE2L1/PTK2B/FOS/TNC/KLF2/SMO/BLM/CDO1
GO:0002062	BP	chondrocyte differentiation	9/234	8.0297e-06	0.00175476	0.00150451	COL2A1/MEF2D/COMP/COL27A1/RARG/CYTL1/COL11A1/LOXL2/ACAN
GO:0006022	BP	aminoglycan metabolic process	11/234	1.03357e-05	0.00211753	0.00181555	CHST3/AKT1/ITIH5/PRELP/BGN/SDC1/PIM1/ST3GAL6/CHSY3/VCAN/ACAN
GO:0006029	BP	proteoglycan metabolic process	8/234	1.60639e-05	0.00300647	0.00257772	CHST3/COL2A1/CYTL1/COL11A1/BGN/CHSY3/VCAN/ACAN
GO:0014074	BP	response to purine-containing compound	10/234	1.72417e-05	0.00300647	0.00257772	SPARC/EEF2K/PTK2B/RAPGEF3/FOS/PANX1/SDC1/CIB2/CDO1/ZFP36L1
GO:0097306	BP	cellular response to alcohol	8/234	1.74262e-05	0.00300647	0.00257772	KLF9/ADCY7/AKT1/NFE2L1/TNC/KLF2/SMO/BLM
GO:0045834	BP	positive regulation of lipid metabolic process	10/234	2.17017e-05	0.00329422	0.00282443	MLXIPL/SCARB1/AKT1/CCDC3/PTK2B/NR1D1/ANXA1/IRS1/CD81/TNFRSF1A
GO:0051591	BP	response to cAMP	8/234	2.21088e-05	0.00329422	0.00282443	SPARC/EEF2K/PTK2B/RAPGEF3/FOS/SDC1/CDO1/ZFP36L1
GO:0060349	BP	bone morphogenesis	8/234	2.21088e-05	0.00329422	0.00282443	PHOSPHO1/TRPV4/COL2A1/MEF2D/COMP/COL27A1/TMEM119/RARG
GO:0060351	BP	cartilage development involved in endochondral bone morphogenesis	5/234	2.61935e-05	0.00373315	0.00320077	TRPV4/COL2A1/COMP/COL27A1/RARG
GO:0050650	BP	chondroitin sulfate proteoglycan biosynthetic process	5/234	3.67271e-05	0.0050163	0.00430093	CHST3/CYTL1/BGN/CHSY3/VCAN
GO:0002063	BP	chondrocyte development	5/234	4.30909e-05	0.00565008	0.00484432	COMP/COL27A1/RARG/COL11A1/ACAN
GO:0006024	BP	glycosaminoglycan biosynthetic process	8/234	6.0266e-05	0.00759816	0.00651459	CHST3/PRELP/BGN/SDC1/ST3GAL6/CHSY3/VCAN/ACAN
GO:0009612	BP	response to mechanical stimulus	11/234	6.26303e-05	0.00760378	0.00651941	TRPV4/AKT1/PTK2B/TLR4/COL3A1/BTG2/FOS/TNC/COL11A1/ENG/TNFRSF1A
GO:0050727	BP	regulation of inflammatory response	16/234	8.61719e-05	0.0100883	0.00864959	ADCY7/ABCC1/NEAT1/TRPV4/NFE2L1/PYCARD/TLR4/PLA2G2A/NR1D1/SERPINF1/MMP3/ANXA1/C3/CD81/GPX4/TNFRSF1A
GO:0006023	BP	aminoglycan biosynthetic process	8/234	9.40212e-05	0.0106276	0.00911203	CHST3/PRELP/BGN/SDC1/ST3GAL6/CHSY3/VCAN/ACAN
GO:0046889	BP	positive regulation of lipid biosynthetic process	7/234	0.000111702	0.0119573	0.0102521	MLXIPL/SCARB1/AKT1/CCDC3/NR1D1/ANXA1/TNFRSF1A
GO:0048545	BP	response to steroid hormone	14/234	0.00011308	0.0119573	0.0102521	KLF9/SPARC/HSD11B2/PAPPA/FOS/NR1D1/SERPINF1/ANXA1/ENG/SDC1/FIBIN/CDO1/PRMT2/ZFP36L1
GO:0030166	BP	proteoglycan biosynthetic process	6/234	0.000140411	0.0141176	0.0121043	CHST3/CYTL1/BGN/CHSY3/VCAN/ACAN
GO:0021782	BP	glial cell development	8/234	0.000142124	0.0141176	0.0121043	VIM/MXRA8/AKT1/MYOC/TLR4/PARD3/NR1D1/SMO
GO:0031589	BP	cell-substrate adhesion	14/234	0.000166091	0.0160131	0.0137295	CCDC80/PDPN/PTPRJ/PREX1/SNED1/NID2/SMOC2/SPOCK1/ITGA11/MYOC/PTK2B/COL3A1/LAMB1/LIMCH1
GO:0010038	BP	response to metal ion	14/234	0.00020267	0.0187484	0.0160747	CD14/SPARC/ADCY7/EEF2K/AKT1/NFE2L1/PTK2B/TNFRSF11B/FOS/SERPINF1/MT1E/LOXL2/SDC1/FIBIN
GO:0050654	BP	chondroitin sulfate proteoglycan metabolic process	5/234	0.000205901	0.0187484	0.0160747	CHST3/CYTL1/BGN/CHSY3/VCAN
GO:0000188	BP	inactivation of MAPK activity	4/234	0.000278252	0.0238142	0.0204181	DUSP4/DUSP7/DUSP14/RGS3
GO:0030206	BP	chondroitin sulfate biosynthetic process	4/234	0.000278252	0.0238142	0.0204181	CHST3/BGN/CHSY3/VCAN
GO:0009629	BP	response to gravity	3/234	0.000288789	0.0238142	0.0204181	SPARC/FOS/PKM
GO:0005977	BP	glycogen metabolic process	6/234	0.000290594	0.0238142	0.0204181	AKT1/NR1D1/PHKA1/IRS1/PYGB/GBE1
GO:0006073	BP	cellular glucan metabolic process	6/234	0.000312999	0.0244288	0.0209451	AKT1/NR1D1/PHKA1/IRS1/PYGB/GBE1
GO:0044042	BP	glucan metabolic process	6/234	0.000312999	0.0244288	0.0209451	AKT1/NR1D1/PHKA1/IRS1/PYGB/GBE1
GO:0018126	BP	protein hydroxylation	4/234	0.000323483	0.02466	0.0211432	PLOD1/P3H1/P3H4/P4HA2
GO:0032760	BP	positive regulation of tumor necrosis factor production	5/234	0.000378177	0.0281742	0.0241563	CD14/PTPRJ/SPON2/PYCARD/TLR4
GO:0030500	BP	regulation of bone mineralization	6/234	0.000388427	0.0282948	0.0242597	PHOSPHO1/FZD9/ANKH/COMP/PTK2B/TMEM119
GO:0001958	BP	endochondral ossification	4/234	0.000429356	0.0296711	0.0254397	PHOSPHO1/COL2A1/MEF2D/TMEM119
GO:0036075	BP	replacement ossification	4/234	0.000429356	0.0296711	0.0254397	PHOSPHO1/COL2A1/MEF2D/TMEM119
GO:0001894	BP	tissue homeostasis	11/234	0.000434476	0.0296711	0.0254397	TP53INP2/COL2A1/PTK2B/TNFRSF11B/TMEM119/TLR4/AZGP1/CYTL1/SMO/CIB2/USH1C
GO:1903557	BP	positive regulation of tumor necrosis factor superfamily cytokine production	5/234	0.000454659	0.0298228	0.0255698	CD14/PTPRJ/SPON2/PYCARD/TLR4
GO:1901342	BP	regulation of vasculature development	15/234	0.000454893	0.0298228	0.0255698	ANGPTL7/SPARC/THBS2/PTPRM/SMOC2/PTK2B/RAPGEF3/SERPINF1/PDGFD/ANXA1/KLF2/ENG/C3/PLXND1/PKM
GO:0042063	BP	gliogenesis	12/234	0.000473997	0.0304659	0.0261212	VIM/MXRA8/AKT1/NFE2L1/MYOC/PTK2B/TLR4/PARD3/NR1D1/LAMB1/ANXA1/SMO
GO:0032963	BP	collagen metabolic process	7/234	0.000523303	0.0329882	0.0282838	VIM/P3H1/CYGB/MMP3/P3H4/ENG/COL15A1
GO:0048705	BP	skeletal system morphogenesis	10/234	0.00057881	0.0357988	0.0306936	PHOSPHO1/TRPV4/COL2A1/MEF2D/COMP/COL27A1/TMEM119/RARG/COL11A1/ACAN
GO:0006979	BP	response to oxidative stress	15/234	0.000626688	0.0364286	0.0312336	ANGPTL7/PTGS1/GPX3/AKT1/NFE2L1/PTK2B/TLR4/CYGB/FOS/PDGFD/MMP3/ANXA1/KLF2/SDC1/GPX4
GO:0001649	BP	osteoblast differentiation	10/234	0.000640471	0.0364286	0.0312336	TP53INP2/AKT1/ITGA11/MYOC/MEF2D/TMEM119/TNC/RSPO2/SMO/VCAN
GO:0044273	BP	sulfur compound catabolic process	5/234	0.000641932	0.0364286	0.0312336	PRELP/BGN/CDO1/VCAN/ACAN
GO:0030282	BP	bone mineralization	7/234	0.000644558	0.0364286	0.0312336	PHOSPHO1/FZD9/ANKH/COMP/PTK2B/TMEM119/RSPO2
GO:0045446	BP	endothelial cell differentiation	7/234	0.000644558	0.0364286	0.0312336	PDPN/SCUBE1/RAPGEF3/ENG/COL15A1/ATOH8/TNFRSF1A
GO:0006112	BP	energy reserve metabolic process	6/234	0.000702266	0.0390174	0.0334532	AKT1/NR1D1/PHKA1/IRS1/PYGB/GBE1
GO:0008360	BP	regulation of cell shape	8/234	0.000747112	0.0408172	0.0349963	PDPN/PTK2B/ATP10A/MYO10/ANXA1/ARHGAP18/PLXND1/RHOC
GO:0051017	BP	actin filament bundle assembly	8/234	0.000778973	0.0418602	0.0358906	SYNPO/MYOC/PTK2B/RAPGEF3/ELN/LIMCH1/USH1C/RHOC
GO:0050729	BP	positive regulation of inflammatory response	8/234	0.000811919	0.0429269	0.0368051	ABCC1/NEAT1/TRPV4/TLR4/PLA2G2A/C3/CD81/TNFRSF1A
GO:0006690	BP	icosanoid metabolic process	7/234	0.000826367	0.0429973	0.0368655	PTGS1/ABCC1/AKR1C1/CYP4F22/ANXA1/GPX4/TNFRSF1A
GO:0061572	BP	actin filament bundle organization	8/234	0.00091753	0.0466634	0.0400087	SYNPO/MYOC/PTK2B/RAPGEF3/ELN/LIMCH1/USH1C/RHOC
GO:0043542	BP	endothelial cell migration	11/234	0.000925296	0.0466634	0.0400087	SPARC/SCARB1/PTPRM/SMOC2/AKT1/PTK2B/SERPINF1/ANXA1/LOXL2/ATOH8/PLXND1
GO:0006027	BP	glycosaminoglycan catabolic process	5/234	0.000950889	0.0472275	0.0404924	PRELP/BGN/SDC1/VCAN/ACAN
GO:0032496	BP	response to lipopolysaccharide	12/234	0.000990974	0.0479628	0.0411229	CD14/SPARC/VIM/TIMP4/SCARB1/AKT1/SPON2/PYCARD/TLR4/FOS/NR1D1/AKAP12
GO:0009595	BP	detection of biotic stimulus	4/234	0.000994958	0.0479628	0.0411229	PTPRJ/SCARB1/TLR4/SMO
GO:0032233	BP	positive regulation of actin filament bundle assembly	5/234	0.00102399	0.0481676	0.0412984	SYNPO/MYOC/RAPGEF3/LIMCH1/RHOC
GO:0001667	BP	ameboidal-type cell migration	15/234	0.00102859	0.0481676	0.0412984	SPARC/SCARB1/PTPRM/SMOC2/AKT1/PTK2B/CYGB/SERPINF1/AKAP12/SEMA3B/ANXA1/LOXL2/ATOH8/SMO/PLXND1
GO:0062023	CC	collagen-containing extracellular matrix	41/237	4.33577e-25	1.32241e-22	1.13643e-22	CCDC80/ANGPTL7/ANGPTL2/SPARC/THBS2/TIMP3/EMILIN3/NID2/SMOC2/COL2A1/CILP/SERPINA5/MYOC/ITIH5/COMP/CDON/COL27A1/COL9A1/COL11A2/P3H1/KAZALD1/COL3A1/COL12A1/PRELP/TNC/LAMB1/AZGP1/SERPINF1/COL11A1/COL14A1/SEMA3B/ANXA1/LOXL2/BGN/ELN/SPARCL1/COL15A1/PKM/COL10A1/VCAN/ACAN
GO:0005604	CC	basement membrane	14/237	2.65166e-11	4.04378e-09	3.47507e-09	CCDC80/SPARC/THBS2/TIMP3/NID2/SMOC2/COL2A1/COL9A1/TNC/LAMB1/SERPINF1/LOXL2/COL15A1/ACAN
GO:0005581	CC	collagen trimer	12/237	6.03275e-10	6.1333e-08	5.27072e-08	C1QTNF1/C1QTNF8/COL2A1/COL27A1/COL9A1/COL11A2/COL3A1/COL12A1/COL11A1/COL14A1/COL15A1/COL10A1
GO:0005788	CC	endoplasmic reticulum lumen	19/237	7.53086e-09	5.74228e-07	4.93469e-07	MXRA8/COL2A1/COL27A1/COL9A1/COL11A2/P3H1/COL3A1/COL12A1/TNC/LAMB1/COL11A1/PDGFD/COL14A1/SPARCL1/COL15A1/C3/P4HA2/COL10A1/VCAN
GO:0005583	CC	fibrillar collagen trimer	5/237	1.85067e-07	9.40757e-06	8.08451e-06	COL2A1/COL27A1/COL11A2/COL3A1/COL11A1
GO:0098643	CC	banded collagen fibril	5/237	1.85067e-07	9.40757e-06	8.08451e-06	COL2A1/COL27A1/COL11A2/COL3A1/COL11A1
GO:0005614	CC	interstitial matrix	5/237	2.97766e-07	1.29741e-05	1.11494e-05	CCDC80/SMOC2/KAZALD1/TNC/COL14A1
GO:0098644	CC	complex of collagen trimers	5/237	4.34925e-06	0.000165815	0.000142495	COL2A1/COL27A1/COL11A2/COL3A1/COL11A1
GO:0033268	CC	node of Ranvier	4/237	2.58316e-05	0.000875403	0.000752288	SPOCK1/MYOC/NFASC/SCN1B
GO:0098858	CC	actin-based cell projection	11/237	8.09351e-05	0.00231902	0.00199288	PDPN/FZD9/SCARB1/TRPV4/NFASC/RAPGEF3/MYO10/CIB2/SLC6A6/USH1C/RHOC
GO:0031253	CC	cell projection membrane	14/237	8.3637e-05	0.00231902	0.00199288	PDPN/PTPRJ/FZD9/MXRA8/SCARB1/TRPV4/SCNN1A/MTSS2/MYO10/PRCD/SMO/PLXND1/SLC6A6/PIP5K1C
GO:0005938	CC	cell cortex	12/237	0.000364396	0.00926174	0.00795918	TRPV4/UNC13B/PTK2B/GPSM1/TNFAIP2/MTSS2/RAPGEF3/MYO10/PARD3/AKAP12/CIB2/RHOC
GO:0030055	CC	cell-substrate junction	14/237	0.000685642	0.0160862	0.0138239	VIM/FBLN7/TRPV4/ITGA11/NFASC/PTK2B/TNC/AKAP12/ANXA1/AHNAK/ENG/CD81/CIB2/PIP5K1C
GO:0005902	CC	microvillus	6/237	0.000941016	0.0205007	0.0176175	PDPN/SCARB1/NFASC/RAPGEF3/SLC6A6/USH1C
GO:0031527	CC	filopodium membrane	3/237	0.00125301	0.0239822	0.0206093	PDPN/FZD9/MYO10
GO:0005775	CC	vacuolar lumen	8/237	0.00125808	0.0239822	0.0206093	PYCARD/PRELP/BGN/PYGB/SDC1/C3/VCAN/ACAN
GO:0044304	CC	main axon	5/237	0.00140321	0.0251752	0.0216346	SPOCK1/MYOC/NFASC/SCN1B/PARD3
GO:0001726	CC	ruffle	8/237	0.00156249	0.0256393	0.0220334	PDPN/PTPRJ/TRPV4/TLR4/MTSS2/MYO10/ARHGAP18/PIP5K1C
GO:0005796	CC	Golgi lumen	6/237	0.0015972	0.0256393	0.0220334	GOLIM4/PRELP/BGN/SDC1/VCAN/ACAN
GO:0005925	CC	focal adhesion	13/237	0.00173027	0.0263866	0.0226756	VIM/FBLN7/TRPV4/ITGA11/NFASC/PTK2B/TNC/AKAP12/ANXA1/AHNAK/ENG/CD81/PIP5K1C
GO:0031252	CC	cell leading edge	13/237	0.00196238	0.0285013	0.0244929	PDPN/PTPRJ/VIM/TRPV4/PTPRM/PTK2B/TLR4/MTSS2/RAPGEF3/MYO10/ARHGAP18/PLXND1/PIP5K1C
GO:0005911	CC	cell-cell junction	14/237	0.00287116	0.0398047	0.0342066	PTPRJ/MXRA8/TRPV4/PTPRM/SYNPO/AKT1/NFASC/SCN1B/PARD3/TRIM29/ANXA1/AHNAK/PANX1/PIP5K1C
GO:0030027	CC	lamellipodium	8/237	0.00320794	0.0425401	0.0365573	PDPN/TRPV4/PTPRM/PTK2B/MTSS2/RAPGEF3/MYO10/PLXND1
GO:0031528	CC	microvillus membrane	3/237	0.0037175	0.0453535	0.0389751	PDPN/SCARB1/SLC6A6
GO:0034706	CC	sodium channel complex	3/237	0.0037175	0.0453535	0.0389751	SCNN1A/GRIK3/SCN1B
GO:0001891	CC	phagocytic cup	3/237	0.00414516	0.0486259	0.0417872	TLR4/ANXA1/PIP5K1C
GO:0005201	MF	extracellular matrix structural constituent	23/230	1.67136e-17	8.64094e-15	7.37159e-15	SPARC/THBS2/EMILIN3/NID2/COL2A1/CILP/COMP/COL27A1/COL9A1/COL11A2/COL3A1/COL12A1/PRELP/TNC/LAMB1/COL11A1/COL14A1/BGN/ELN/COL15A1/COL10A1/VCAN/ACAN
GO:0030020	MF	extracellular matrix structural constituent conferring tensile strength	10/230	6.27304e-11	1.62158e-08	1.38337e-08	COL2A1/COL27A1/COL9A1/COL11A2/COL3A1/COL12A1/COL11A1/COL14A1/COL15A1/COL10A1
GO:0005518	MF	collagen binding	10/230	1.61623e-08	2.7853e-06	2.37614e-06	SPARC/C1QTNF1/NID2/ITGA11/COMP/P3H1/COL14A1/P3H4/SPARCL1/ITGA9
GO:0005539	MF	glycosaminoglycan binding	14/230	1.43228e-06	0.000185122	0.000157928	CCDC80/THBS2/FBLN7/SMOC2/SERPINA5/COMP/HAPLN3/PRELP/COL11A1/RSPO2/BGN/ENG/VCAN/ACAN
GO:0050840	MF	extracellular matrix binding	7/230	6.87928e-06	0.000711318	0.000606825	SPARC/SMOC2/COL11A1/BGN/ELN/SPARCL1/ITGA9
GO:0030246	MF	carbohydrate binding	12/230	0.000145321	0.0108736	0.00927627	CLEC3A/GALNT8/GALNT15/PFKP/PLOD1/P3H1/LOXL2/ENG/P4HA2/GALNT2/VCAN/ACAN
GO:0030021	MF	extracellular matrix structural constituent conferring compression resistance	4/230	0.000147225	0.0108736	0.00927627	PRELP/BGN/VCAN/ACAN
GO:0008201	MF	heparin binding	9/230	0.00028732	0.0170974	0.0145858	CCDC80/THBS2/FBLN7/SMOC2/SERPINA5/COMP/PRELP/COL11A1/RSPO2
GO:0097493	MF	structural molecule activity conferring elasticity	3/230	0.000297634	0.0170974	0.0145858	EMILIN3/AHNAK/ELN
GO:0017017	MF	MAP kinase tyrosine/serine/threonine phosphatase activity	3/230	0.000506417	0.0261818	0.0223356	DUSP4/DUSP7/DUSP14
GO:0033549	MF	MAP kinase phosphatase activity	3/230	0.000638585	0.027758	0.0236804	DUSP4/DUSP7/DUSP14
GO:0005506	MF	iron ion binding	8/230	0.000644287	0.027758	0.0236804	FAXDC2/PLOD1/P3H1/CYGB/CYP4F22/FTH1/CDO1/P4HA2
GO:0001530	MF	lipopolysaccharide binding	4/230	0.000739282	0.0294007	0.0250817	CD14/SCARB1/SPON2/TLR4
GO:0008191	MF	metalloendopeptidase inhibitor activity	3/230	0.000964415	0.0332402	0.0283572	TIMP4/TIMP3/SPOCK1
GO:0016641	MF	oxidoreductase activity, acting on the CH-NH2 group of donors, oxygen as acceptor	3/230	0.000964415	0.0332402	0.0283572	AOC2/LOXL3/LOXL2
GO:0004653	MF	polypeptide N-acetylgalactosaminyltransferase activity	3/230	0.00162314	0.0444626	0.037931	GALNT8/GALNT15/GALNT2
GO:0004725	MF	protein tyrosine phosphatase activity	6/230	0.00170909	0.0444626	0.037931	PTPRJ/PTPRM/DUSP4/DUSP7/DUSP14/MTMR7
GO:0002020	MF	protease binding	7/230	0.00171961	0.0444626	0.037931	TIMP4/TIMP3/SERPINA5/COMP/PYCARD/COL3A1/PANX1
GO:0048029	MF	monosaccharide binding	5/230	0.00173389	0.0444626	0.037931	PFKP/PLOD1/P3H1/ENG/P4HA2
GO:1901681	MF	sulfur compound binding	10/230	0.00178586	0.0444626	0.037931	CCDC80/THBS2/FBLN7/SMOC2/SERPINA5/ACOT11/COMP/PRELP/COL11A1/RSPO2
GO:0016638	MF	oxidoreductase activity, acting on the CH-NH2 group of donors	3/230	0.00189202	0.0444626	0.037931	AOC2/LOXL3/LOXL2
GO:0031418	MF	L-ascorbic acid binding	3/230	0.00189202	0.0444626	0.037931	PLOD1/P3H1/P4HA2
GO:0004866	MF	endopeptidase inhibitor activity	8/230	0.00220665	0.0496017	0.0423152	TIMP4/TIMP3/SPOCK1/SERPINA5/ITIH5/CPAMD8/SERPINF1/C3

## Sheet: 7. OA pathophysiology
Supplemental table 5. Genes related to OA pathophysiology significantly affected by T3 stimulation in cartilage
geneName	protein	FC T3	Padj (FDR) T3	FC Healthy vs OA (Karlsson 2010)	FC Lesioned vs Preserved (Coutinho de Almeida 2019)	Risk gene (source)	Effect Risk allele known
ACAN	Aggrecan core protein	1.51151	0.049157	N.A.	-1.50693
ACOT11	Acyl-coenzyme A thioesterase 11	2.91265	0.000127788	N.A.	N.S.	Boer 2021	No effect known
ADCY7	Adenylate cyclase type 7	6.92943	3.11423e-09	-28.6408	N.S.
AKR1C1	Aldo-keto reductase family 1 member C1	2.97292	0.00149549	N.A.	1.42696
ANGPTL2	Angiopoietin-related protein 2	4.22347	2.5833e-21	-14.0063	N.S.	Boer 2021	downregulation increases risk
ANGPTL7	Angiopoietin-related protein 7	-8.10075	2.39224e-25	4.67187	N.S.
ANKH	Progressive ankylosis protein homolog	1.87501	0.000287302	-3.7633	1.44243
AOC2	Retina-specific copper amine oxidase	4.5492	3.7632e-11	-4.21637	2.22866
APLN	Apelin	14.4926	4.78693e-07	N.A.	-1.66505
ARHGEF19	Rho guanine nucleotide exchange factor 19	-2.00772	0.00114624	2.57398	N.S.
ATOH8	Protein atonal homolog 8	-1.76317	0.0277836	17.5817	-1.39654
BHLHE41	Class E basic helix-loop-helix protein 41	2.16569	0.00298815	N.A.	-1.29022
BOC	Brother of CDO	1.7072	0.00117435	N.A.	-1.62027
BTG2	Protein BTG2	-2.68316	0.00251343	3.81584	N.S.
C17orf113		2.68466	0.0215058	N.A.	-1.94525
C3	Complement C3	2.43612	0.0296514	N.A.	-3.82717
CCDC3	Coiled-coil domain-containing protein 3	5.84312	6.25999e-05	-4.51899	N.S.
CCDC80	Coiled-coil domain-containing protein 80	9.65471	1.30835e-43	-5.41139	1.366
CD14	Monocyte differentiation antigen CD14	24.9594	8.70226e-22	N.A.	-1.59496
CDO1	Cysteine dioxygenase type 1	-2.09071	0.0338122	N.A.	1.35697	Boer 2021	No effect known
CDON	Cell adhesion molecule-related/down-regulated by oncogenes	2.69403	0.000361837	-3.16017	1.55855
CHRDL2	Chordin-related protein 2 variant III	5.75679	0.00767782	N.A.	-7.79249
CHST3	Carbohydrate sulfotransferase 3	2.13042	4.28012e-06	N.A.	1.23257	Hollander 2019, Boer 2021	No effect known
CILP	Cartilage intermediate layer protein 1	3.74212	2.29418e-05	N.A.	N.S.
CILP2	Cartilage intermediate layer protein 2	3.04223	0.000287302	-2.38833	N.S.
CLEC3A	C-type lectin domain family 3 member A	14.5629	2.9162e-29	-8.79083	N.S.
COL10A1	Collagen alpha-1(X) chain	-3.89522	0.0401382	-8.59799	N.S.
COL11A1	Collagen alpha-1(XI) chain	2.29127	0.0077342	-2.40161	N.S.	Styrkarsdottir 2018, Tachmazidou 2019, Boer 2021	upregulation increases risk
COL11A2	Collagen alpha-2(XI) chain	3.26475	0.00127383	N.A.	-1.79059	Boer 2021	upregulation increases risk
COL12A1	Collagen alpha-1(XII) chain	-2.88124	0.00201429	-2.78176	-1.5763	Zeggini 2012, Boer 2021	down regulation increases risk
COL14A1	Collagen alpha-1(XIV) chain	-3.17921	0.00987343	-6.88759	-1.74535
COL15A1	Collagen alpha-1(XV) chain	2.90244	0.0257223	-6.37312	1.73557
COL27A1	Collagen alpha-1(XXVII) chain	2.29434	0.000620276	N.A.	-1.43492	Styrkarsdottir 2018, Tachmazidou 2019, Boer 2021	down regulation increases risk
COL2A1	Collagen alpha-1(II) chain	6.3862	1.29423e-05	-2.79723	N.S.	Boer 2021	No effect known
COL3A1	Collagen alpha-1(III) chain	2.7433	0.00187563	-9.84916	N.S.
COL9A1	Collagen alpha-1(IX) chain	2.81644	0.000768267	N.A.	-2.40657
COMP	Cartilage oligomeric matrix protein	-3.11799	0.000299636	N.A.	1.45683	Styrkarsdottir 2017, Ramos 2014, Evangelou 2014	No effect known
CPAMD8	C3 and PZP like, alpha-2-macroglobulin domain containing 8	2.01941	0.000229944	N.A.	-2.28165
CRISPLD1	Cysteine rich secretory protein LCCL domain containing 1	3.97094	2.68316e-05	-5.91345	-2.75622
CYGB	Cytoglobin	2.69062	0.00182085	N.A.	-1.32553
CYP4F22	Cytochrome P450 family 4 subfamily F member 22	-4.11342	0.00400094	N.A.	-2.38011
CYTL1	Cytokine-like protein 1	2.40495	0.00664024	N.A.	-1.37827
DUSP14	Dual specificity protein phosphatase 14	3.1822	0.0121105	-3.39638	1.32063
DUSP4	Dual specificity protein phosphatase 4	2.28526	0.0077342	N.A.	2.81815
DUSP7	Dual specificity protein phosphatase 7	2.41474	0.0121105	N.A.	N.S.	Boer 2021	No effect known
ENG	Endoglin	1.93298	0.0248404	-13.2875	N.S.	Boer 2021	No effect known
ENHO	Adropin	-2.68491	0.0345206	N.A.	-1.83295
EXTL1	Exostosin-like 1	3.72108	0.000133814	N.A.	-1.41138
FAM43A	Family with sequence similarity 43 member A	5.18678	4.95651e-06	-4.72397	N.S.
FAXDC2	Fatty acid hydroxylase domain containing 2	3.34091	6.19702e-05	N.A.	-1.34887
FBLN7	Fibulin-7	5.30926	1.47544e-06	N.A.	-1.77344
FIBIN	Fin bud initiation factor homolog	1.96925	0.0319237	N.A.	-1.29099
FNDC1	Fibronectin type III domain-containing protein 1	3.03204	4.89033e-05	-11.7942	N.S.
FZD9	Frizzled-9	3.52148	1.1326e-07	N.A.	-1.5638
GALNT15	Polypeptide N-acetylgalactosaminyltransferase 15	-1.99413	0.000423342	N.A.	1.50028
GALNT2	Polypeptide N-acetylgalactosaminyltransferase 2	1.55413	0.0469709	4.02224	N.S.
GPSM1	G-protein-signaling modulator 1	2.54933	0.00071184	2.19771	-1.37695
GPX3	Glutathione peroxidase 3	-2.85592	8.93286e-06	N.A.	-1.56081
GRIK3	Glutamate receptor ionotropic, kainate 3	5.91209	5.12716e-05	N.A.	1.58497
HR	Lysine-specific demethylase hairless	9.02382	1.0725e-27	N.A.	1.35286
IRS1	Insulin receptor substrate 1	2.43095	0.0180832	N.A.	-1.70366
ITGA11	Integrin alpha-11	2.03514	6.42898e-05	-2.37512	N.S.
ITIH5	Inter-alpha-trypsin inhibitor heavy chain H5	2.18994	0.000216325	N.A.	N.S.	Styrkarsdottir 2018, Tachmazidou 2019	No effect known
KCND3	Potassium voltage-gated channel subfamily D member 3	3.95417	2.27137e-07	N.A.	-2.02181
KCNK5	Potassium channel subfamily K member 5	2.49607	8.80592e-07	4.72397	-1.63636
KLF9	Krueppel-like factor 9	3.75314	2.28788e-29	N.A.	1.20916
LIMCH1	LIM and calponin homology domains 1	-1.88757	0.0363679	N.A.	-1.29736
LINC00205		-2.49411	0.00691335	N.A.	-1.2392
LOXL2	Lysyl oxidase homolog 2	2.2367	0.0156363	N.A.	1.74166
LOXL3	Lysyl oxidase homolog 3	1.96982	0.000384881	-2.41496	1.5806
LSP1	Lymphocyte-specific protein 1	1.87372	0.0181351	-2.12579	-1.30465
MAFB	Transcription factor MafB	2.87025	0.0489838	-8.22491	-1.60943
MASP1	Mannan binding lectin serine peptidase 1	16.3042	3.45287e-10	N.A.	N.S.	Boer 2021	No effect known
METTL7A	Methyltransferase-like protein 7A	1.90404	0.00141994	N.A.	-2.15001
MMP3	Stromelysin-1	-2.47941	0.0109826	N.A.	-2.0946
MN1	Transcriptional activator MN1	2.66936	4.64346e-08	N.A.	N.S.	Boer 2021	No effect known
MTMR7	Myotubularin-related protein 7	-4.19423	0.0283972	N.A.	1.47607
MTSS2	Prolyl 3-Hydroxylase Family Member 4	1.9406	0.00137652	N.A.	-1.45432
MYO10	Unconventional myosin-X	2.38402	0.00174397	N.A.	1.29507
MYOC	Myocilin	2.91245	0.000114942	8	-2.32485
NEAT1	Nuclear Paraspeckle Assembly Transcript 1	4.04336	4.96046e-07	N.A.	N.S.	Boer 2021	No effect known
NID2	Nidogen-2	4.85795	4.61087e-06	-5.67256	N.S.
NOTCH3	Neurogenic locus notch homolog protein 3	-6.57738	0.00118296	N.A.	2.03102
NR1D1	Nuclear receptor subfamily 1 group D member 1	1.88704	0.00450034	N.A.	-1.26417
NUDT4	Diphosphoinositol polyphosphate phosphohydrolase 2	-2.01221	0.00168304	N.A.	N.S.	Boer 2021	No effect known
OSBPL5	Oxysterol-binding protein-related protein 5	1.97265	0.000258729	2.63902	N.S.
PAPPA	Pappalysin-1	2.6819	0.000585954	2.10235	3.42908	Zeggini 2012, Boer 2021	No effect known
PCDHGC3	Protocadherin gamma-C3	1.68834	0.000661	N.A.	N.S.	Boer 2021	No effect known
PDPN	Podoplanin	6.82406	3.74488e-17	-3.04829	N.S.
PFKFB3	6-phosphofructo-2-kinase/fructose-2,6-bisphosphatase 3	2.17235	0.000158219	4	N.S.
PFKP	ATP-dependent 6-phosphofructokinase, platelet type	2.15735	0.000481492	N.A.	1.30582
PIM1	Serine/threonine-protein kinase pim-1	2.50311	0.0285494	N.A.	1.34397
PIM3	Serine/threonine-protein kinase pim-3	3.39891	0.000246343	-3.57019	N.S.
PIP5K1C	Phosphatidylinositol 4-phosphate 5-kinase type-1 gamma	1.87451	0.0429124	2.29104	N.S.
PITPNM1	Membrane-associated phosphatidylinositol transfer protein 1	2.28108	0.0150079	N.A.	N.S.	Boer 2021	No effect known
PLA2G2A	Phospholipase A2, membrane associated	-2.3505	0.00118296	N.A.	-1.44337	den Hollander 2019	No effect known
PLP2	Proteolipid protein 2	-4.07017	0.049157	N.A.	1.40431
PLXND1	Plexin-D1	2.04741	0.0334404	N.A.	-1.3531
PREX1	Phosphatidylinositol 3,4,5-trisphosphate-dependent Rac exchanger 1 protein	3.58202	1.39167e-09	N.A.	-1.28922
PRPSAP1	Phosphoribosyl pyrophosphate synthase-associated protein 1	2.20216	0.0118274	N.A.	-1.16001
PTGS1	Prostaglandin G/H synthase 1	3.9674	3.33312e-07	N.A.	-1.40535
PTPRJ	Receptor-type tyrosine-protein phosphatase eta	7.55265	1.24977e-14	N.A.	1.2735	Boer 2021	No effect known
RAPGEF3	Rap guanine nucleotide exchange factor 3	-7.41116	0.0017013	N.A.	N.S.	Boer 2021	No effect known
RASD1	Dexamethasone-induced Ras-related protein 1	3.49031	2.38386e-06	N.A.	-1.7649
RASGEF1A	Ras-GEF domain-containing family member 1A	-6.68343	0.0108448	N.A.	-1.57726
RASL12	Ras-like protein family member 12	1.89706	0.00495884	N.A.	1.21298
RGS3	Regulator of G-protein signaling 3	1.7792	0.0345206	N.A.	N.S.	Boer 2021	No effect known
RGS5	Regulator of G-protein signaling 5	5.89567	7.89889e-05	-5.64119	N.S.
SAC3D1	SAC3 domain-containing protein 1	3.01532	0.0077342	N.A.	N.S.	Boer 2021	No effect known
SCARB1	Scavenger receptor class B member 1	2.96966	8.4751e-07	N.A.	N.S.	Boer 2021	No effect known
SCNN1A	Amiloride-sensitive sodium channel subunit alpha	2.71659	2.08671e-05	3.63008	-1.31305
SCUBE1	Signal peptide, CUB and EGF-like domain-containing protein 1	2.20205	0.000555557	N.A.	-2.39119
SERPINA5	Plasma serine protease inhibitor	2.00888	5.56118e-05	N.A.	N.S.	Boer 2021	No effect known
SERPINF1	Pigment epithelium-derived factor	-8.56395	0.00678653	-17.976	N.S.	Boer 2021	No effect known
SHISA3	Protein shisa-3 homolog	3.55388	0.0181876	N.A.	-3.66897
SLC16A3	Monocarboxylate transporter 4	1.67711	0.0454427	N.A.	1.3188
SLC6A6	Sodium- and chloride-dependent taurine transporter	2.57851	0.0420332	-6.11351	1.51193
SMO	Smoothened homolog	1.85282	0.0300392	N.A.	-1.44473	Styrkarsdottir 2018, Boer 2021	No effect known
SMOC2	SPARC-related modular calcium-binding protein 2	1.86098	6.38271e-06	N.A.	1.22841
SPARC	Secreted protein acidic and cysteine rich	3.7739	1.07334e-15	-2.74347	N.S.	Hollander 2019	No effect known
SPOCK1	Testican-1	3.63516	7.57229e-06	-5.51744	N.S.
SPON2	Spondin-2	4.8222	6.19702e-05	-3.5603	N.S.	Boer 2021	No effect known
ST3GAL6	Type 2 lactosamine alpha-2,3-sialyltransferase	2.41913	0.0294464	3.07375	-1.62727
TBC1D4	TBC1 domain family member 4	1.81735	0.0111053	N.A.	-1.31881
THBS2	Thrombospondin-2	3.76058	3.39594e-09	-7.88986	N.S.
TIMP3	Metalloproteinase inhibitor 3	2.22143	3.51796e-07	-2.04486	1.54196
TIMP4	Metalloproteinase inhibitor 4	2.79369	4.33462e-12	2.89989	N.S.	Boer 2021	No effect known
TLCD2	TLC domain containing 2	-2.53791	0.0393122	N.A.	-1.41349	Boer 2021	No effect known
TLR4	Toll-like receptor 4	4.8078	0.00117435	-3.73213	N.S.	Boer 2021	No effect known
TMEM119	Transmembrane protein 119	-6.38854	0.00111121	-20.8215	N.S.	Boer 2021	No effect known
TNC	Tenascin	-3.17516	0.00601666	-22.0698	1.41379	Styrkarsdottir 2018, Tachmazidou 2019, Boer 2021	downregulation increases risk
TNFAIP2	Tumor necrosis factor alpha-induced protein 2	2.99623	0.00101769	-2.93223	N.S.
TNFRSF11B	Tumor necrosis factor receptor superfamily member 11B	-3.32395	0.000620276	N.A.	3.01239
TP53INP2	Tumor protein p53-inducible nuclear protein 2	3.93607	3.82709e-07	-2.72074	N.S.	Boer 2021	No effect known
TRIM29	Tripartite motif-containing protein 29	-3.21549	0.0119883	N.A.	1.71668
TUBB2B	Tubulin beta-2B chain	-2.70542	0.00489298	N.A.	-1.54774
UNKL	Putative E3 ubiquitin-protein ligase UNKL	2.42615	0.000945165	N.A.	-1.26338
USH1C	Harmonin	3.05385	0.0450169	N.A.	1.90013
VCAN	Versican core protein	-4.80342	0.049157	-8.31664	2.05807
ZFP36L1	mRNA decay activator protein ZFP36L1	-1.90727	0.0429836	N.A.	-1.44242
ZNF385C	Zinc finger protein 385C	2.6106	4.7794e-06	N.A.	-2.31779
ZNF503	Zinc finger protein 503	2.3255	2.08671e-05	-2.38171	N.S.
ZNF648	Zinc finger protein 648	3.24296	0.00963963	N.A.	-1.83293
